# Supplementary material for: Heteromeric clusters of ubiquitinated ER-shaping proteins drive ER-phagy
Source: Nature. 2023 May 24;618(7964):402–10. doi: 10.1038/s41586-023-06090-9 (PMC10247384; doi:10.1038/s41586-023-06090-9)
Supplement: Supplementary file 8 — Source Data Fig. 1 [file 41586_2023_6090_MOESM8_ESM.xlsx]

## Sheet: Fig1 - B
		Relative mRNA expression normalized to GAPDH
		1	2	3
	Healthy WT control	0.979611	0.954925	1.06546
	K193F*fs Heterocygous father	0.499305	0.695949	0.738613
	K193F*fs Homocygous patient	0.26809	0.331795	0.265386

## Sheet: Fig1 - E
Target	Sample	Expression	Expression SD	Expression SEM	Mean
ARL6IP1	KO1	0.00631058	0.00440248	0.00254177	0.00723173
		0.00815288	0.00348003	0.00200919
ARL6IP1	KO2	0.00932503	0.00378736	0.00218664	0.00825859
		0.00719214	0.00393008	0.00226903
ARL6IP1	KO3	0.0107001	0.00576143	0.00332636	0.00960014
		0.00850015	0.00478294	0.00276143
ARL6IP1	WT1	1	0.363744	0.210008	1.00743
		1.01487	0.175707	0.101444
ARL6IP1	WT2	1.37249	1.04012	0.600513	1.52142
		1.67034	0.8256	0.47666
ARL6IP1	WT3	1.03982	0.58002	0.334875	1.46788
		1.89594	1.09447	0.63189

## Sheet: Fig1 - G
		2 months WT (n=6)			2 months KO			8 months WT			8 months KO
		Mean FBA (°)	SEM	n	Mean FBA (°)	SEM	n	Mean FBA (°)	SEM	n	Mean FBA (°)	SEM	n
	n1	69.6522	0.772183	49	52.7558	0.893033	54	62.334	0.871	54	35.081	1.061	39
	n2	71.205	0.632743	51	62.8499	1.04354	32	73.758	0.771	50	45.78	0.986	37
	n3	69.4439	1.00031	45	64.3555	0.986025	43	68.511	1.036	35	54.919	1.325	53
	n4	68.1098	0.73118	51	57.3576	0.756862	47	62.506	0.639	51	55.513	1.019	53
	n5	67.2721	0.725044	46	64.3066	0.8549	38	73.622	0.918	46	54.047	0.945	75
	n6	61.2707	0.760927	64				66.725	0.952	57

## Sheet: Fig 1 - H
	Grip Strength Force [gf]	WT 2 months						KO 2 months						WT 8 months						KO 8 months
	Animal 1	53.8	67	58.3	52.6	60	61.2	97.6	18.4	62.3	17.5	65.4		44.7	64.4	39.7	40.5	74.2	60.2	55.5	30.9	16.8	22.7	68.2
	Animal 2	72.2	79.9	50.6	53.2	63.2	61.4	57.6	16.6	53.6	16	20.9		88.7	56.5	43.7	48.2	59.6	66	35.2	15.3	26	46.7	51.4
	Animal 3	45.9	54.7	44.9	66.2	82	84.4	106.1	22.1	53.8	46.6	24.1		51.5	59.7	75.5	33.5	40.6	40.9	22.1	25	18.9	43.1	82.2
	Animal 4	70.3	65.3	51	61.9	62.1	73	36.1	33.8	38.1	35	13.4		59.3	54.7	36	94.3	47	83.1	41.4	21.9	15.4	53.6	74
	Animal 5	61.1	80.7	44.8	69.9	82.8	66.3	44.3	77.1	52.5	27.8	11.3		62.8	75.4	38.8	60.6	70.5	58	37.7	53.9	21.6	26.8	51.9
	Animal 6	58.8	61.3	78.3	35.5	69.4	62.1	38.6	47.2	53.4	67.4	31		69.1	87.2	38.7	50	36.7	43.9	31.7	32.8	34.8	23.4	47.9

## Sheet: Fig 1 - I and L
Motor - WT 28W											Motor - KO 28W
Stimulation intensity (V)	CMAP amplitude (mV)										Stimulation intensity (V)	CMAP amplitude (mV)
	Animal 1	Animal 2	Animal 3	Animal 4	Animal 5	Animal 6		Mean CMAP amplitude (mV)	SEM			Animal 1	Animal 2	Animal 3	Animal 4	Animal 5	Animal 6		Mean CMAP amplitude (mV)	SEM	t-test
0	-0.38147	-0.19989	-0.186157	-0.131226	-0.117493	-0.073242		0.18158	0.0442312		0	-0.250244	-0.256348	-0.07019	-0.076294	-0.112915	-0.177002		0.157165	0.0341357
1	-0.332642	-0.186157	-0.196838	-0.126648	-0.1297	-0.093079		0.177511	0.0348882		1	-0.274658	-0.291443	-0.07782	-0.079346	-0.126648	-0.100708		0.158437	0.040123
2	-1.55029	-0.210571	-0.151062	-0.108337	-0.12207	-0.073242		0.369262	0.236956		2	-0.270081	-0.22583	-0.146484	-0.108337	-0.105286	-0.093079		0.158183	0.0298638
3	-1.53351	-0.180054	-0.163269	-0.157166	-2.22473	-0.056458		0.719198	0.377914		3	-0.209045	-0.248718	-0.778198	-0.100708	-0.112915	-0.543213		0.332133	0.110642
4	-1.43127	-0.154114	-0.126648	-0.480652	-2.4292	-1.14441		0.961049	0.364616		4	-0.279236	-0.404358	-1.10626	-0.15564	-0.112915	-0.550842		0.434875	0.149554
5	-1.97601	-0.163269	-2.1286	-2.71606	-2.64282	-1.2146		1.80689	0.396223		5	-0.469971	-0.424194	-1.15967	-0.140381	-0.219727	-0.428772		0.473786	0.147268
6	-3.37677	-0.80719	-2.09351	-1.88446	-2.56195	-2.78626		2.25169	0.360291		6	-0.886536	-0.442505	-1.22375	-0.141907	-0.202942	-0.318909		0.536092	0.174928
7	-4.24805	-1.2497	-2.0462	-3.37372	-3.19824	-2.44751		2.76057	0.434786		7	-1.75781	-0.457764	-1.17645	-0.485229	-0.289917	-1.89667		1.01064	0.287053
8	-5.57861	-3.90167	-1.80359	-3.37524	-3.48969	-3.77655		3.65423	0.4936		8	-1.79596	-0.424194	-1.55029	-0.706482	-0.450134	-2.15912		1.18103	0.305688
9	-7.01447	-4.46625	-2.27814	-3.43933	-3.81622	-3.79944		4.13564	0.646714		9	-1.90888	-0.367737	-1.74255	-0.666809	-0.556946	-2.52533		1.29471	0.360094
10	-8.03986	-5.03998	-3.3081	-3.23181	-3.63922	-3.35236		4.43522	0.772095		10	-1.78833	-0.63324	-1.80054	-0.662231	-0.540161	-2.46124		1.31429	0.329896
11	-8.03833	-5.19409	-4.4754	-3.18603	-3.73383	-3.40881		4.67275	0.737729		11	-1.85242	-0.669861	-1.69678	-0.85907	-0.63324	-2.5116		1.37049	0.31288
12	-8.03223	-5.44891	-4.55475	-3.11432	-3.66364	-3.41644		4.70505	0.751033		12	-1.87988	-1.2619	-1.71204	-1.03912	-0.924683	-2.57873		1.56606	0.253433
13	-8.23212	-5.5069	-4.70886	-3.07312	-3.57056	-3.28217		4.72895	0.796965		13	-1.78223	-1.26343	-1.70135	-0.987244	-0.971985	-2.59552		1.55029	0.251851
14	-8.17871	-5.50537	-5.06439	-3.02582	-3.50189	-3.24707		4.75388	0.800308		14	-1.7334	-1.56403	-1.71356	-1.12152	-0.823975	-2.63824		1.59912	0.254368
15	-8.26111	-5.50555	-4.5929	-2.99988	-3.62244	-3.14636		4.68804	0.812534		15	-1.63269	-1.47095	-1.77765	-1.96533	-1.09253	-2.50397		1.74052	0.194847
	0.02035	0.02035	0.02035	0.02035	0.02035	0.02035						0.02035	0.02035	0.02035	0.02035	0.02035	0.02035				t-test
	0.0226504	0.0230003	0.0224989	0.0226997	0.0228014	0.0225134						0.0243649	0.0238784	0.0230001	0.0241013	0.0239031	0.0231112
Latency (ms)	2.3004	2.6503	2.1489	2.34969	2.45139	2.16344		2.34402	0.0770179			4.0149	3.5284	2.65013	3.75128	3.55314	2.76119		3.37651	0.224241	0.00143302
	434.707	377.316	465.355	425.588	407.933	462.227						249.072	283.415	377.34	266.575	281.441	362.163
Velocity (m/s)	13.0412	11.3195	13.9607	12.7676	12.238	13.8668		12.8656	0.409326			7.47217	8.50244	11.3202	7.99726	8.44323	10.8649		9.10003	0.6506	0.000624087
Sensory - WT 28W											Sensory - KO 28W
Stimulation intensity (V)	Sensory amplitude (mV)										Stimulation intensity (V)	Sensory amplitude (mV)
	Animal 1	Animal 2	Animal 3	Animal 4	Animal 5	Animal 6		Mean sensory amplitude (mV)	SEM			Animal 1	Animal 2	Animal 3	Animal 4	Animal 5	Animal 6		Mean sensory amplitude (mV)	SEM	t-test
0	0.259399	0.131226	0.117493	0.120544	0.065613	0.022888		0.119527	0.0326354		0	0.167847	0.215149	0.028992	0.067139	0.067139	0.041199		0.0979108	0.0308197
1	0.263977	0.141907	0.149536	0.068665	0.074768	0.048828		0.124613	0.0325067		1	0.221252	0.189209	0.024414	0.123596	0.080872	0.07019		0.118255	0.0306514
2	0.335693	0.143433	0.137329	0.04425	0.099182	0.056458		0.136058	0.0432184		2	0.222778	0.213623	0.030518	0.062561	0.080872	0.047302		0.109609	0.0350252
3	0.410461	0.140381	0.120544	0.097656	0.093079	0.057983		0.153351	0.052656		3	0.234985	0.245667	0.045776	0.099182	0.09613	0.090027		0.135295	0.0341667
4	0.363159	0.15564	0.134277	0.093079	0.07782	0.047302		0.145213	0.0463951		4	0.250244	0.190735	0.088501	0.10376	0.059509	0.067139		0.126648	0.0313109
5	0.506592	0.105286	0.158691	0.256348	0.140381	0.166321		0.22227	0.0604329		5	0.202942	0.216675	0.050354	0.080872	0.079346	0.067139		0.116221	0.0299824
6	0.62561	0.189209	0.230408	0.247192	0.209045	0.18158		0.280507	0.0697483		6	0.18158	0.222778	0.050354	0.047302	0.151062	0.054932		0.118001	0.0314461
7	0.585938	0.236511	0.195313	0.259399	0.244141	0.224304		0.290934	0.0596535		7	0.273132	0.248718	0.064087	0.07782	0.1297	0.090027		0.147247	0.0371758
8	0.645447	0.314331	0.282288	0.27771	0.166321	0.135803		0.30365	0.0741845		8	0.205994	0.219727	0.082397	0.079346	0.160217	0.079346		0.137838	0.0269371
9	0.579834	0.323486	0.267029	0.306702	0.267029	0.160217		0.317383	0.0573888		9	0.297546	0.238037	0.053406	0.105286	0.205994	0.115967		0.169373	0.0378117
10	0.735474	0.444031	0.415039	0.262451	0.221252	0.201416		0.379944	0.0821787		10	0.218201	0.195313	0.12207	0.067139	0.117493	0.097656		0.136312	0.0238209
11	0.642395	0.576782	0.3479	0.312805	0.299072	0.154114		0.388845	0.0753269		11	0.230408	0.265503	0.100708	0.119019	0.202942	0.07019		0.164795	0.032174
12	0.772095	0.639343	0.393677	0.312805	0.273132	0.167847		0.426483	0.0947215		12	0.202942	0.274658	0.088501	0.085449	0.157166	0.090027		0.14979	0.0315908
13	0.727844	0.630188	0.431824	0.289917	0.18158	0.17395		0.405884	0.0952536		13	0.260925	0.239563	0.061035	0.05188	0.175476	0.10376		0.148773	0.0368087
14	0.753784	0.616455	0.43335	0.323486	0.210571	0.177002		0.419108	0.0935242		14	0.222778	0.215149	0.088501	0.106812	0.143433	0.071716		0.141398	0.0264045
15	0.726318	0.700188	0.256348	0.318909	0.311279	0.154114		0.411193	0.0985541		15	0.25177	0.224304	0.071716	0.074768	0.201416	0.045776		0.144958	0.0369776
	0.02035	0.02035	0.02035	0.02035	0.02035	0.02035						0.02035	0.02035	0.02035	0.02035	0.02035	0.02035				t-test
	0.0212057	0.0214501	0.0212	0.0213996	0.0213041	0.0212848						0.0223144	0.0220453	0.0218014	0.0224003	0.0223351	0.0219049
Latency (ms)	0.855734	1.10007	0.849969	1.04962	0.954055	0.934765		0.957369	0.0413361			1.96441	1.69533	1.45138	2.05027	1.98507	1.55494		1.78357	0.102444	2.11317e-05
	1168.59	909.032	1176.51	952.728	1048.16	1069.79						509.059	589.855	689	487.741	503.76	643.11
Velocity (m/s)	35.0576	27.271	35.2954	28.5818	31.4447	32.0936		31.624	1.33823			15.2718	17.6957	20.67	14.6322	15.1128	19.2933		17.1126	1.02128	6.08694e-06
norm. motor NCV	101.365	87.9823	108.511	99.2384	95.1215	107.782		100	3.18155			58.0785	66.0864	87.9879	62.1599	65.6262	84.449		70.7313	5.05689
norm. Sens. NCV	110.858	86.2349	111.609	90.3801	99.433	101.485		100	4.23168			48.2916	55.9564	65.3617	46.2694	47.789	61.0084		54.1127	3.22946

## Sheet: Fig 1 - O
Image ID	WT1	WT1	WT1	WT1	WT1	WT2	WT2	WT2	WT2	WT2	WT4	WT4	WT4	WT4
Cell Area	331.107	250.934	217.39	221.421	231.73	468.723	406.861	328.931	197.173	686.601	256.391	188.607	319.64	194.306
Nucleus area	75.264	94.228	32.253	60.878	20.834	139.999	76.371	37.717	75.021	109.638	66.05	61.05	59.316	60.314
Cytoplasm area	255.843	156.706	185.137	160.543	210.896	328.724	330.49	291.214	122.152	576.963	190.341	127.557	260.324	133.992
ER-sheets area (all subsections)	5.784	2.296	1.242	7.885	4.606	3.937	1.897	0.499	5.767	0.42	3.629	1.785	0.646	1.699
	1.571	0.788	1.108	3.562	4.113	1.647	0.528	1.32	0.372	0.706	4.293	0.864	0.594	1.609
	0.75	4.227	1.685	3.081	1.2	3.343	0.521	0.647	0.794	1.651	1.325	0.981	0.786	1.118
	3.571	0.882	0.508	0.979	1.34	2.968	2.878	0.412	0.926	0.476	2.994	1.403	0.886	0.817
	1.452	3.326	4.386	4.565	0.339	8.701	0.762	1.441		0.795		2.331	1.02	0.807
	4.664	1.892		0.698	0.426	2.178	0.726	1.31		1.885		1.734
	2.473				0.44	7.314	1.881	1.241		0.774
	1.098				0.758	2.224	1.626	2.404		0.63
	2.209				1.027		1.505	0.491
	0.61				0.331		1.079
					2.852		0.802
							1.073
							1.007											WT	KO
																	Mean	6.38863	11.7285
Total ER-sheets area	24.182	13.411	8.929	20.77	17.432	32.312	16.285	9.765	7.859	7.337	12.241	9.098	3.932	6.05			SD	3.16438	3.86462
																	ttest	0.000557689
% ER-Sheets (cell area minus nucleus)	9.45189	8.55806	4.82291	12.9373	8.26569	9.82952	4.92753	3.3532	6.43379	1.27166	6.43109	7.1325	1.51043	4.51519
Image ID	KO1	KO1	KO1	KO1	KO1	KO1	KO3	KO3	KO3	KO3	KO4	KO4	KO4	KO4	KO4
Cell Area	536.591	399.312	496.517	272.78	286.737	348.084	278.166	284.317	262.963	307.556	322.053	354.754	435.831	220.176	181.597
Nucleus area	127.025	130.093	124.129	79.115	91.194	92.434	65.946	37.233	50.775	93.633	44.924	0	116.156	27.189	5.361
Cytoplasm area	409.566	269.219	372.388	193.665	195.543	255.65	212.22	247.084	212.188	213.923	277.129	354.754	319.675	192.987	176.236
ER-Sheets Area	41.124	34.996	6.444	1.422	1.229	11.021	1.888	2.319	1.015	3.976	4.39	3.528	4.623	1.264	3.793
	22.588	1.376	2.255	7.521	2.224	3.784	2.774	1.146	0.744	1.134	2.729	1.741	1.944	4.497	4.059
	2.402	1.941	5.186	1.057	0.677	4.945	1.072	4.617	0.845	0.869	2.569	3.173	0.917	0.993	3.802
	4.048		3.503	0.626	1.295	4.247	0.901	0.979	1.208	1.233	2.046	2.099	2.069	4.81	5.69
	18.496		1.406	1.099	0.867	1.907	1.396	1.669	0.708	1.269	1.102	2.265	14.955	0.734	7.165
	2.582		3.331	2.808	1.494	2.437	1.358	1.67	1.352	2.341	3.087	1.124	3.156	0.622	3.911
	0.859		1.146	1.289	1.706	3.248	0.319	1.687	0.559	0.865	1.95	3.377	5.589	1.123	1.214
			1.724	1.091	1.571	1.888	6.56	0.557	1.217	1.174	0.984	4.105	2.267	2.654
			1.242	3.471	1.527		1.719	0.644	4.012	2.042	1.246	3.979	0.877	1.516
			1.74	2.16	0.537		4.261	0.293	0.409	0.763	1.416	1.555		1.098
			1.563	0.866	0.6		3.842	0.744	3.487	0.884	0.875	1.421		0.89
			11.298	1.508	0.531		1.892	1.132	0.332	0.321	0.325	1.211
					1.049			0.872	0.264
					1.021			1.285
					2.078			1.021
								0.921
								0.636
Total ER-Sheets area	92.099	38.313	40.838	24.918	18.406	33.477	27.982	22.192	16.152	16.871	22.719	29.578	36.397	20.201	29.634
% ER-Sheets (cell area minus nucleus)	22.487	14.2312	10.9665	12.8665	9.41276	13.0949	13.1854	8.98156	7.61212	7.88648	8.19799	8.33761	11.3856	10.4675	16.815
