# Supplementary material for: Heteromeric clusters of ubiquitinated ER-shaping proteins drive ER-phagy
Source: Nature. 2023 May 24;618(7964):402–10. doi: 10.1038/s41586-023-06090-9 (PMC10247384; doi:10.1038/s41586-023-06090-9)
Supplement: Supplementary file 9 — Source Data Fig. 2 [file 41586_2023_6090_MOESM9_ESM.xlsx]

## Sheet: Fig2 - A
	Time (s)	CD3-RFP																														RFP-KDEL
	0	100	100	100	100	100	100	100	100	100	100	100	100	100	100	100	100	100	100	100	100	100	100	100	100	100	100	100	100	100		100	100	100	100	100	100	100	100	100	100	100	100	100	100	100	100
	20	118.566	106.453	97.7592	97.0395	96.9237	95.0493	96.9953	97.9482	79.8526	80.5099	76.7084	93.7408	110.006	109.651	109.444	107.787	106.107	108.398	108.644	100	100	104.739	104.462	104.758	107.88	104.14	105.757	101.749	109.499		102.281	98.8743	103.622	98.2659	99.8456	96.7124	86.7881	101.924	101.019	94.8764	102.885	106.53	105.575	107.592	107.965	107.327
	40	113.868	103.201	96.2561	94.6832	94.211	90.9798	94.6336	96.1168	84.8911	87.1938	80.1915	103.452	104.77	104.903	104.856	103.68	102.108	103.753	104.168	99.423	99.5284	99.3954	101.757	101.11	101.83	101.424	101.516	97.0391	107.218		101.411	96.8879	101.832	96.6797	98.8085	95.0794	88.2429	99.2921	99.9472	95.3505	100.014	109.243	108.043	110.858	113.551	109.33
	60	114.289	100.452	93.8629	91.8739	91.228	86.9279	91.6366	94.2561	82.922	86.1345	79.2933	96.474	101.261	101.806	101.268	101.067	99.8349	100.97	101.197	97.8454	98.1025	92.7558	99.059	88.2213	88.0583	98.0395	100.212	95.2705	96.9392		99.7064	95.0064	100.65	95.2057	97.0775	93.8601	89.2015	97.2514	99.0923	94.5089	98.3539	105.361	104.193	105.892	110.887	103.815
	80	115.9	98.0712	93.0835	90.8572	90.2835	84.4189	90.5529	93.364	80.5467	84.3453	77.5424	82.9988	96.1329	96.5861	97.9351	98.0678	95.6449	97.9266	97.7391	91.9878	96.1522	85.3475	94.4064	80.4713	82.341	91.3264	94.7708	87.5014	89.9789		101.549	96.3533	103.755	96.9117	98.2349	93.1529	96.5554	101.691	106.828	98.7062	103.222	109.024	106.792	109.326	115.167	106.415
	100	113.362	113.039	91.7768	90.2297	89.1432	83.8602	89.5121	92.7187	80.419	87.0483	80.7626	76.1559	89.6797	90.1748	91.1172	93.7013	88.3285	93.4866	93.1012	80.7843	92.6177	84.1216	93.1933	79.261	80.6143	88.2161	94.524	81.7724	90.5767		100.875	96.0594	104.855	96.4706	98.5458	92.4823	95.2835	98.7937	105.267	96.7729	101.409	110.779	108.064	111.079	117.372	107.92
	120	110.392	106.497	90.0138	89.3124	87.5102	83.4513	88.2383	91.5952	76.8166	82.4263	77.0754	70.9081	84.5793	84.806	86.4678	90.8777	80.4635	89.8277	90.4519	73.5217	87.5298	79.6277	88.9067	75.4297	76.0812	83.0272	91.1076	75.7133	86.8871		99.2769	94.3362	102.46	94.4151	97.1838	90.037	93.26	94.8153	102.69	94.0219	99.115	108.103	105.465	107.993	114.643	105.185
	140	105.965	99.1251	87.8125	87.8752	85.6366	82.9299	85.7784	90.1305	74.5799	79.5671	73.4294	67.0353	73.2763	72.8026	78.1464	93.0543	74.0008	86.7006	95.2288	67.2436	82.8153	76.153	85.0966	72.4418	72.9488	79.1391	88.3542	71.9259	83.9421		99.0894	90.1727	101.03	93.9714	96.9652	89.143	92.0018	90.8619	100.838	92.265	96.9909	106.263	103.497	106.546	112.749	103.353
	160	102.227	90.9972	86.858	87.1244	83.7567	82.5938	83.6291	87.7277	71.7341	78.4698	72.5206	61.8623	30.5271	34.7327	42.1948	85.3461	47.9316	40.6369	92.7186	56.6367	78.7035	-0.0373813	1.16005	60.8604	64.2045	0.330972	81.6464	41.5003	70.215		98.2114	87.3302	98.6392	93.4588	96.0245	87.6218	91.2912	87.0242	100.255	91.5318	96.6015	101.258	98.4999	102.21	108.055	98.6691
	180	99.4091	86.9258	86.5079	86.7404	82.8338	82.429	81.8848	85.2965	67.3937	73.158	67.2039	57.188	20.9509	17.9307	16.0749	71.9791	16.4437	8.27155	88.2692	14.4338	30.458	0.583125	0.754639	15.8354	32.0786	0.132608	35.0981	34.0582	22.7993		97.2654	85.7507	96.2617	92.4642	94.823	86.0722	91.3438	83.9912	100.124	91.28	96.6688	100.413	91.7602	101.857	106.014	97.9058
	200	99.9846	3.38537	86.2367	93.4832	73.0099	79.8022	85.0971	88.2742	56.664	59.8043	56.392	48.0518	19.1088	16.7438	14.197	43.744	13.6616	5.48285	86.0228	8.68375	15.2745	0.0389576	0.623939	4.36925	15.3407	0.2991	14.0234	19.0813	13.0702		104.482	78.2393	96.2617	100.446	98.965	88.5075	94.8883	78.7799	100.124	95.3064	99.9717	101.184	82.9715	101.857	100.781	98.9409
	220	76.8838	0.8103	47.1393	87.5536	36.5876	51.8763	76.546	69.3464	44.4911	45.0603	45.396	41.383	18.0625	16.2528	13.4111	19.215	12.8471	4.95389	81.9154	7.55264	13.499	-0.213591	0.36034	3.48082	12.7952	0.306535	12.2269	8.94317	11.9943		102.128	69.2405	99.0638	97.8119	96.1448	86.7494	92.3834	73.3296	103.776	93.6745	98.0919	98.4066	72.3099	102.803	91.6629	96.3178
	240	50.1145	1.89899	15.9722	74.0772	12.7237	22.8606	56.9531	29.7823	29.7887	29.248	33.3142	33.798	16.6183	15.8013	13.224	12.4382	12.5532	4.69078	73.521	6.50955	11.6726	-0.186231	0.247353	2.92403	11.4875	0.246629	11.0194	6.91605	10.922		99.3041	63.428	94.8284	94.2953	91.9767	83.8371	91.0379	70.0606	101.191	93.0387	96.9414	104.523	66.8063	100.671	88.7999	100.682
	260	28.8692	1.21794	12.8443	53.76	9.67414	15.7792	35.0524	12.7438	19.4548	18.9839	26.0498	29.1122	16.2443	15.8153	13.0765	10.7176	11.9738	4.64555	55.8074	6.18358	10.966	-0.0301753	0.248256	2.66861	10.5697	0.117678	9.61629	6.11257	9.35234		96.9311	60.999	89.7913	91.6609	89.2909	81.8038	89.1006	66.9245	100.195	91.6916	96.2546	101.651	63.6141	106.941	86.021	96.9601
	280	18.3486	0.631338	11.5001	27.7323	8.70721	15.0853	17.7491	10.1464	12.9383	12.6382	21.8325	26.1772	15.2298	15.5291	12.8476	10.0883	11.8898	4.46878	28.8965	6.39872	10.5636	-0.00427858	0.294906	2.59098	9.61422	0.128769	9.33623	5.67952	9.21642		95.7486	60.4225	85.6653	89.4729	87.939	80.4394	87.2811	63.9165	97.8423	90.1976	94.9129	99.5739	61.9579	104.27	83.9421	94.806
	300	14.1526	0.507059	10.9403	10.1765	7.88849	14.3048	11.663	8.78279	9.44592	9.59038	19.9107	24.7158	15.0149	15.3103	12.6758	9.59952	11.7135	4.32078	12.1105	5.95541	9.96813	-0.146147	0.133238	2.48512	9.00712	0.150525	9.33886	5.80474	9.49617		94.2074	57.3039	82.4334	85.7267	86.0977	78.331	77.1785	54.9988	95.5865	80.4153	85.0998	97.4454	60.6013	102.662	80.9559	92.972
	320	12.7649	0.328097	9.77179	7.14813	6.26622	13.0078	9.89598	7.31016	7.3426	7.93976	17.66	22.7429	15.0308	15.2964	12.6516	9.06627	11.2321	4.20978	9.82637	5.90651	9.53656	-0.0535948	0.221687	2.44019	7.94183	0.102442	8.72881	5.52299	8.87319		94.3922	55.999	77.8815	85.8542	84.6956	78.3894	75.5492	52.3501	83.8432	78.9451	83.2059	92.8854	58.24	99.7972	77.0812	89.4777
	340	11.7736	0.308212	9.47024	6.5531	5.35569	12.6164	7.71062	6.39448	6.37186	6.9315	16.1056	21.1864	14.8637	14.945	12.1783	8.57034	10.7703	4.00285	9.27273	5.84784	9.17418	-0.111694	0.172386	2.37406	7.2377	0.136813	8.55422	5.51524	8.93688		92.9896	53.4586	75.1691	84.9285	81.4442	76.241	83.9027	57.377	81.3673	88.5381	92.888	92.3281	58.4817	95.4542	76.4537	90.3794
	360	11.6216	0.879897	8.86285	6.00736	5.03984	12.2258	7.274	5.74787	5.82465	6.54697	14.5143	20.8598	14.633	14.8402	12.1453	8.2255	10.7535	3.8343	9.08722	5.15679	8.39843	-0.224175	0.119418	2.34019	6.71031	0.138337	8.32452	5.54997	9.05303		91.2499	50.7954	72.2787	83.5667	79.7031	74.4462	82.8295	55.9238	89.5143	87.4961	91.9039	90.4939	57.895	95.0463	76.2089	89.7593
	380	10.844	0.700935	8.54113	5.97045	5.20407	13.0124	7.29759	5.10603	5.40892	6.2398	12.9724	19.8377	14.0044	14.1002	11.4386	8.10907	10.1069	3.52322	8.41184	4.57005	7.87035	-0.126331	0.160032	2.37752	6.17687	0.106586	7.80142	5.42807	9.13753		92.9542	50.3173	69.1602	85.3059	77.2701	75.1184	80.415	53.8081	87.2314	85.7962	90.0453	87.6822	56.4008	92.4501	75.3445	87.9391
	400	10.3724	0.417578	7.69626	5.74899	4.48341	12.2256	6.49865	4.26401	5.22958	6.24475	12.3995	20.1204	13.3877	13.5999	10.9984	7.89577	9.61431	3.24915	8.04081	4.43966	7.56078	-0.109329	0.187052	2.40576	5.75517	0.0951293	7.52306	5.26278	8.9042		92.7286	49.5131	69.0942	85.464	72.9536	74.4863	75.8572	50.4453	83.9533	81.2717	85.9388	87.3474	56.479	88.6954	76.4756	87.9338
	420	9.97017	0.815271	7.39642	5.86738	3.79135	12.069	5.81374	3.92851	4.94999	6.06564	11.4635	19.6757	12.8506	13.2368	10.6858	7.02389	9.28963	2.83941	7.435	4.77867	7.62997	-0.129258	0.17436	2.38238	5.43521	0.118409	7.38524	5.13253	8.87881		92.3562	47.9465	67.8073	85.4665	68.0674	73.372	77.4991	51.4204	78.4285	83.5395	88.1054	85.9709	55.9455	86.8746	76.4139	86.614
	440	9.72957	0.51203	7.29681	5.66615	3.43789	11.8012	4.84622	3.71485	4.78861	6.00229	11.0238	19.6224	13.1251	13.1181	10.732	6.71193	9.18047	2.69689	7.56254	4.38099	7.43877	-0.141981	0.150386	2.34432	5.13118	0.124016	7.25064	4.98033	8.97747		90.9644	46.1054	66.755	85.0279	60.004	71.9642	76.12	50.2766	79.8263	82.3872	87.0823	83.955	53.3584	84.9475	75.022	84.6463
	460	9.3273	0.188904	7.17977	5.67268	3.23224	11.3064	3.95841	3.55603	4.55273	5.67599	10.5791	19.3971	13.5588	13.1368	10.721	6.35021	9.04333	2.5763	7.37123	3.85292	7.05636	-0.167315	0.101198	2.29325	4.76136	0.0770298	7.07002	4.68096	8.65381		91.1547	44.358	65.3204	84.3419	53.4109	71.7074	76.5762	50.2531	78.2717	82.9973	87.985	82.9898	47.8814	87.9955	74.292	83.5438
	480	9.39659	0.258501	7.0231	5.59716	3.06759	10.6422	3.56999	3.48159	4.30557	5.28703	10.4177	19.0678	13.2047	13.3416	11.0754	6.20356	8.48634	2.63796	8.0611	3.35419	6.75225	-0.163937	0.0854595	2.23131	4.54595	0.0178558	6.91267	4.57265	8.36157		91.5135	43.6312	64.6109	83.077	46.8699	71.5906	72.3821	47.1545	78.3441	78.6015	83.5033	81.9133	45.0702	89.5175	73.4548	81.7164
	500	8.84997	0.233645	7.32295	5.51732	2.9799	10.3987	3.58167	3.5815	4.13543	4.95304	10.1764	18.7291	12.1663	12.1501	10.3291	5.70497	8.31001	2.30633	7.2205	3.72906	6.88337	-0.127457	0.127428	2.25374	4.4897	0.0244374	6.84533	4.41743	8.40091		92.1686	42.0614	64.2655	83.2479	43.4239	71.282	76.799	49.6328	74.0105	83.1315	88.5018	80.9284	44.0706	88.7247	73.3109	81.0273
	520	8.42075	0.109366	7.18029	5.20314	2.98571	9.68771	3.56051	3.58485	4.0135	4.65236	9.92693	18.5416	12.2379	11.8848	10.2939	5.31036	8.10569	2.13778	6.8002	3.95397	6.89247	-0.120025	0.140797	2.23935	4.4344	0.0713013	6.78971	4.37837	8.31849		92.1469	40.7613	63.9305	83.2836	40.5957	71.1102	70.4974	45.4825	78.3199	76.251	80.7491	79.4706	43.1233	89.495	72.8606	80.2067
	540	8.37648	0.124279	7.24214	5.11632	2.55769	9.16109	3.44718	3.50066	3.94725	4.36653	9.86073	18.5314	12.0509	11.559	10.1552	5.07572	7.59908	2.06241	6.53352	4.40707	6.95803	-0.00720603	0.271609	2.3196	4.44	0.0281549	6.73417	4.31304	8.0683		91.818	38.2419	63.8158	82.4446	38.5317	70.0911	71.3131	46.0185	72.1618	77.2526	82.3421	76.4486	41.574	88.107	70.8225	77.8767
	560	8.16283	0.0497117	7.38924	5.01371	2.59715	9.223	3.5196	3.59106	3.82116	3.99498	9.70855	18.3196	12.4368	11.6171	10.2389	4.82154	7.71944	2.11996	6.71034	4.64828	6.93617	0.148512	0.354305	2.39343	4.54061	-0.00603319	6.66836	4.2312	7.82102		91.2281	36.58	62.7504	81.603	37.2982	69.2687	75.7342	48.4452	72.287	82.0803	87.9177	75.3772	41.1605	86.3319	70.4484	77.4463
	580	7.96458	0.0248558	6.92076	4.82451	2.44727	8.94359	3.21284	3.42995	3.70677	3.75218	9.5991	18.0821	11.8918	11.1913	9.8492	4.54513	7.48153	1.998	6.26685	4.36469	6.9034	0.0567475	0.243574	2.28388	4.35382	-0.0066426	6.60382	4.10759	7.70321		90.448	35.0878	61.5122	80.8074	36.2371	68.0278	75.3905	47.9608	76.4215	81.5547	87.277	74.4504	40.7752	86.3096	70.0574	76.9859
	600	7.53152	0.059654	6.85771	4.77903	2.54693	9.0239	3.32233	3.50344	3.55145	3.5985	9.45222	17.6779	12.222	11.4473	10.0649	4.35494	7.83979	2.08022	6.44077	4.4527	6.87426	-0.0560719	0.189365	2.21959	4.30911	0.032177	6.71999	4.23432	7.87722		90.8122	34.6291	59.6635	80.7564	35.8921	67.9527	74.2437	47.0529	75.651	80.3804	86.0415	73.6656	40.5499	85.7252	69.7022	76.5028
	620	7.78751	0.0248558	7.07709	4.8018	2.63303	9.18394	3.40956	3.5657	3.5257	3.57767	9.3041	17.6489	12.3254	11.3635	10.0914	4.24473	7.69145	2.13367	6.54222	4.13977	6.62478	-0.100321	0.132617	2.19794	4.34411	0.091351	6.86325	4.26039	8.10243		90.8965	34.4612	58.7958	80.7334	35.8299	67.3806	67.6677	42.6495	74.1175	73.3327	78.5649	73.9082	40.8152	85.6769	70.5578	77.3606
	640	7.56809	0.0745675	7.10631	4.79782	2.67998	9.16668	3.4797	3.64295	3.51521	3.70283	9.0686	17.9998	11.9594	11.2355	9.90424	4.17274	7.5571	2.12407	6.48714	3.76491	6.27879	-0.112819	0.178534	2.23276	4.40282	0.104575	6.99691	4.2459	8.16113		89.9016	33.9863	57.6091	80.1061	35.3786	66.4365	75.8551	47.3655	67.1934	81.6925	88.1655	73.1069	40.4512	86.0616	70.8985	76.9737
	660	7.57964	0.029827	7.05539	4.70339	2.5521	8.96439	3.39177	3.57518	3.48338	3.66083	8.96709	17.6793	11.7804	11.2192	9.80297	4.03676	7.64666	2.11311	6.46685	3.88226	6.2442	-0.102348	0.166632	2.25927	4.33868	0.0756281	6.95929	4.21429	8.11534		89.9859	33.7554	56.0848	79.443	35.3184	65.6242	76.0632	46.9092	74.9001	80.9703	87.9248	72.9065	40.3777	85.362	71.625	77.0758
	680	7.37369	0.0646252	7.10938	4.80651	2.62712	9.06805	3.52485	3.66267	3.40299	3.57904	8.82162	17.1463	11.8082	11.2541	9.81838	3.93277	7.64107	2.09667	6.35091	3.76491	6.24784	-0.065755	0.198221	2.25999	4.32915	0.0939714	7.04658	4.21439	8.21587		90.8231	33.8329	54.9995	79.8638	35.6253	65.1088	67.1474	41.0072	74.5382	71.0631	77.5736	72.6608	40.2367	84.8639	72.1538	76.0606
	700	7.24281	0.228674	7.21497	4.87215	2.54413	8.96298	3.53582	3.71902	3.37524	3.63658	8.97839	17.0613	11.2393	11.1121	9.75894	3.90345	7.23242	2.07611	6.46396	3.85292	6.05663	-0.164838	0.102157	2.2384	4.23973	0.0858663	7.06611	4.17393	8.21337		91.3233	33.7505	54.1701	79.5858	35.7296	64.9353	66.4925	40.44	65.5891	70.306	77.3117	71.6726	39.8238	84.4442	71.818	74.162
	720	7.19661	0.0994233	6.747	4.67324	2.55004	8.74039	3.41144	3.63728	3.35738	3.58894	8.84122	16.3852	11.5138	11.2052	9.82499	3.94788	7.32199	2.1323	6.50744	4.11696	6.17682	-0.152678	0.127033	2.21122	4.18811	0.0486921	6.877	3.99394	8.06309		92.1197	33.7441	53.7099	79.7032	35.6534	64.7218	66.8184	40.34	64.9467	70.8242	77.6586	70.948	39.5394	84.2812	70.5645	73.5255

## Sheet: Fig2 - D
	Vesicle diameter (nm)
Vesicle ID	HisTx	HisTx-Arl6IP1
N1	1302.01	241.7
N2	611.46	141.06
N3	933.3	128.7
N4	1137.84	55.83
N5	1418.69	94.38
N6	216.93	62.44
N7	1094.48	100.39
N8	645.84	103.73
N9	552.4	80.52
N10	1225.71	109.02
N11	662.45	81.74
N12	333.5	70.29
N13	342.21	102.19
N14	388.16	73.76
N15	346.66	82.12
N16	138.66	100.49
N17	147.27	54.06
N18	178.74	62.38
N19	128.74	52.46
N20	109.92	41.92
N21	122.17	57.55
N22	118.83	71.75
N23	124.29	63.02
N24	114.57	69.1
N25	120.45	57.75
N26	56.52	41.16
N27	39.65	69.44
N28	57.27	62.38
N29	58.49	50.69
N30	135.53	41.99
N31	109.72	41.92
N32	71.02	53.03
N33	113.16	54.17
N34	120.24	55.83
N35	179.25	47.38
N36	109.62	56.24
N37	232.09	56.05
N38	104.15	57.96
N39	183	58.82
N40	3573.57	64.31
N41	1433.14	90.02
N42	2039.24	37.56
N43	462.36	57.51
N44	382.55	65.73
N45	487.45	75.31
N46	497.37	40.26
N47	285.7	65.29
N48	205.58	65.16
N49	278.27	70.29
N50	75.94	33.86
N51	146.62	47.44
N52	124.73	49.1
N53	1839.92	40.26
N54	557.28	17.44
N55	506.65	56.05
N56	453.22	46.07
N57	441.79	42.17
N58	446.88	24.66
N59	174.32	43.6
N60	82.22	47.88
N61	208.63	48.56
N62	131.5	37.07
N63	85.79	48.69
N64	161.95	96.21
N65	186.28	76.07
N66	137.63	40.09
N67	57.53	42.32
N68	66.7	44.12
N69	65.11	46.29
N70	79.48	128.39
N71	82.82	70.46
N72	304.47	104.27
N73	438.46	46.29
N74	63.89	44.19
N75	60.14	29.64
N76	58.56	41.92
N77	73.75	41.85
N78	3650.49	47.08
N79	1469.6	40.56
N80	488.71	26.23
N81	1977.52	25.99
N82	130.3	34.21
N83	178.64	36.95
N84	260.91	40.96
N85	78.67	42.32
N86	89.28	34.03
N87	1952.97	28.12
N88	1014.11	27.04
N89	1874.93	32.88
N90	1054.62	26.13
N91	1123.46	52.52
N92	804.6	45.6
N93	127.53	51.07
N94	124.21	31.02
N95	237.09	47.21
N96	1977.74	21.37
N97	2357.11	32.63
N98	761.36	37.27
N99	302.18	35.35
N100	859.48	31.41
N101	761.46	66.76
N102	1703.67	69.68
N103	1436.24	37.85
N104	2704.18	30.42
N105	158.39	786.37
N106	3230.36	55.91
N107	381.13	58.31
N108	1550.87	54.83
N109	2249.87	157.93
N110	745.91	86.3
N111	68.81	89.47
N112	1027.94	97.24
N113	1004.86	88.24
N114	1063.23	70.28
N115	1004.45	109.44
N116	1533.64	100.17
N117	97.8	121.77
N118	53.98	96.32
N119	80.6	144.86
N120	245.02	103.73
N121	1423.37	141.8
N122	3288.46	68.11
N123	745.14	63.95
N124	490.99	218.34
N125	449.6	87.23
N126	280.36	61.5
N127	193.42	53.07
N128	84.89	121.03
N129	171.66	96.44
N130	589.98	219.5
N131	74.33	909.86
N132	60.17	293.41
N133	83.2	151.82
N134	1406.44	203.16
N135	679.73	130.73
N136	1182.95	91.01
N137	295.01	92.35
N138	52.69	60.67
N139	458.42	81
N140	45.34	45.23
N141	51.68	122.3
N142	57.79	51.68
N143	47.92	474.64
N144	46.49	53.44
N145	221.31	162.57
N146	60.63	88.94
N147	1913.85	97.04
N148	1026.67	64.86
N149	1714.87	69
N150	130.46	91.64
N151	91.89	116.61
N152	3446.99	89
N153	468.71	37.79
N154	1727.65	66.52
N155	292.72	36.46
N156	234.51	69.13
N157	51.17	59.09
N158	47.84	48.52
N159	106.65	82.28
N160	116.42	85.81
N161	133.89	64.14
N162	164.35	61.14
N163	138.67	71.44
N164	111.85	69.47
N165	190.02	72.71
N166	66.25	68.11
N167	238.36	68.4
N168	172.56	37.91
N169	100.46	28.13
N170	101.94	31.22
N171	118.61	44.53
N172	111.75	40.88
N173	1244.22	64.09
N174	592.96	82.52
N175	492.66	62.89
N176	341.61	64.35
N177	581.61	325.57
N178	97.24	90.55
N179	140.5	115.66
N180	212.96	56.7
N181	110.15	51.11
N182	128.44	142.75
N183	130.85	37.91
N184	170.85	43.6
N185	79.5	115.45
N186	164.82	82.07
N187	74.9	76.9
N188	89.03	78.2
N189	82.67	91.95
N190	102.11	53.37
N191	54.53	58.97
N192	81.31	38.62
N193	71.28	60.18
N194	62.9	68.11
N195	64.18	56.4
N196	56.61	30.47
N197	113.07	72.19
N198	102.31	118.92
N199	2768.57	207.38
N200	299.84	70.9
N201	133.51	86.53
N202	141.42	140.85
N203	71.81	167.74
N204	134.58	73.63
N205	89.51	82.24
N206	133.08	31.43
N207	127.2	67.05
N208	76.62	167.95
N209	2030.35	263.4
N210	277.49	212.39
N211	768.94	207.74
N212	834.29	92.93
N213	191.4	81.72
N214	200.61	176.77
N215	355.59	200
N216	335.36	567.48
N217	114.72	175.43
N218	149.52	87.25
N219	136.17	76.82
N220	225.49	134.85
N221	137.08	156.84
N222	230.05	96.69
N223	257.46	219.31
N224	158.73	157.15
N225	60.91	111.1
N226	182.8	105.83
N227	133.74	124.11
N228	105.41	55.69
N229	73.61	105.32
N230	95.39	210.43
N231	84.02	738.05
N232	45.55	172.43
N233	2295.22	866.7
N234	356.55	737.12
N235	385.76	231.7
N236	92.97	140.94
N237	210.71	46.58
N238	131.5	27.75
N239	84.56	181.29
N240	95.41	57.33
N241	79.77	92.2
N242	52.9	55.49
N243	919.44	43.86
N244	244.55	41.81
N245	226.92	63.65
N246	787.29	99.08
N247	648.5	77.16
N248	226.82	58.02
N249	620.83	73.52
N250	362.93	54.78
N251	619.02	103.39
N252	405.98	151.68
N253	435.9	25.08
N254	245.83	48.07
N255	220.51	51.65
N256	325.75	31.18
N257	452.35	37.05
N258	194.44	46.5
N259	301.39	34.09
N260	187.71	46.82
N261	267.41	33.48
N262	327.03	198.29
N263	66.26	132.44
N264	298.18	180.33
N265	253.63	152.43
N266	147.54	44.22
N267	146.37	216.14
N268	176.28	97.27
N269	168.91	44.53
N270	133.12	91.81
N271	84.51	64.14
N272	54.16	107.22
N273	182.05	53.63
N274	191.45	62.54
N275	141.99	105.17
N276	175.43	79.78
N277	133.44	77.57
N278	65.73	47.91
N279	208.23	95.94
N280	137.5	73.73
N281	219.12	147.3
N282	205.88	203.53
N283	301.39	208.44
N284	57.43	506.15
N285	112.07	572.1
N286	2114.35	114.38
N287	318.4	1284.87
N288	167.15	59.84
N289	198.23	1188.67
N290	137.21	1687.47
N291	208.84	739.91
N292	148.44	2012.59
N293	106.34	394.02
N294	135.24	77.38
N295	58.11	36.51
N296	57.79	21.27
N297	94.33	49.1
N298	91.83	188.46
N299	107.8	279.26
N300	129.11	87.11
N301	105.72	64.79
N302	149.79	598.74
N303	225.88	128.95
N304	175.47	167.79
N305	110.81	153.79
N306	3088.68	181.68
N307	1438.03	114.84
N308	841.03	148.11
N309	134.62	116.95
N310	201.28	58.28
N311	145.3	67.08
N312	103.51	79.65
N313	95.76	89.82
N314	148.61	31.48
N315	3035.32	99.36
N316	1958.88	91.2
N317	1101.74	53.68
N318	1403.27	79.65
N319	710.07	113.26
N320	415.5	26.06
N321	139.27	110.32
N322	89.08	117.37
N323	82.28	122.42
N324	88.59	82.29
N325	92.02	93.87
N326	4075.88	129.58
N327	1207.9	169.47
N328	532.85	139.47
N329	117.26	108.95
N330	215.8	1006.74
N331	153.64	251.16
N332	93.69	41.66
N333	113.93	373.16
N334	3718.8	2805.31
N335	1076.36	525.94
N336	508.79	280.42
N337	184.2	1118.3
N338	116.69	268.86
N339	134.28	291.03
N340	1878.59	258.78
N341	342.81	218.67
N342	397.76	190.66
N343	406.07	366.47
N344	413.95	337.61
N345	792.12	137.29
N346	257.4	71.02
N347	223.86	39.25
N348	333.87	66.29
N349	302.98	55.45
N350	522.9	44.14
N351	492.97	44.75
N352	313.53	65.27
N353	461.55	41.11
N354	247.39	47.47
N355	464.22	60.9
N356	219.81	130.19
N357	1497.34	141.86
N358	163.68	124.88
N359	87.89	65.24
N360	103.98	65.1
N361	70.33	51.58
N362	127.05	45.86
N363	144.09	37.15
N364	264.32	87.98
N365	175.08	59.77
N366	161.87	77.73
N367	138.02	47.71
N368	323	66.24
N369	267.94	48.04
N370	61.29	47.55
N371	60.71	36.35
N372	159.32	158.3
N373	183.28	67.12
N374	344.3	67.62
N375	241.43	476.3
N376	39.88	992.1
N377	180.19	143.56
N378	139.4	291.16
N379	133.01	137.11
N380	90.5	2297.3
N381	133.87	96.86
N382	330.03	97.27
N383	81.73	57.49
N384	158.47	69.29
N385	81.82	54.04
N386	168.58	40.72
N387	173.16	54.85
N388	98.02	57.54
N389	129.71	151.04
N390	188.39	81.23
N391	198.19	53.69
N392	238.23	71.17
N393	245.9	64.2
N394	315.87	145.22
N395	232.91	1074.33
N396	123.11	529.99
N397	84.24	468.21
N398	196.17	1023.62
N399	64.6	418.87
N400	74.14	350.66
N401	620.34	146.97
N402	90.53	202.53
N403	86.32	367.95
N404	86.53	190.09
N405	78.81	354.67
N406	157.08	136.85
N407	83.82	184.71
N408	2447.02	270.64
N409	745.28	56.26
N410	1686.87	98.22
N411	965.63	305.96
N412	2451.24	345.81
N413	330.84	279.49
N414	377.97	205.06
N415	251.87	103.73
N416	197.36	80.61
N417	436.48	88.65
N418	924.41	264.63
N419	302.27	177.86
N420	194.73	69
N421	341.91	703.95
N422	213.07	571.32
N423	129.57	581.55
N424	146.23	288.14
N425	111.12	118.92
N426	288.77	172.17
N427	175.54	126.73
N428	168.16	304.48
N429	183.13	919.1
N430	223.93	776.56
N431	312.92	574.57
N432	135.9	792.67
N433	161.83	579.17
N434	104.4	1545.79
N435	136.85	218.73
N436	128.1	300.89
N437	230.36	329.36
N438	139.27	271.79
N439	111.02	171.53
N440	122.3	358.14
N441	205.38	111.15
N442	169	41.06
N443	112.81	91.6
N444	186.61	117.63
N445	208.22	173.94
N446	180.92	54.61
N447	203.8	70.81
N448	284.98	62.22
N449	162.05	83.77
N450	162.99	127.89
N451	144.12	36.13
N452	74.65	80.67
N453	51.08	19.86
N454	86.97	64.12
N455	202.85	52.82
N456	161.83	337.1
N457	179.34	154.37
N458	193.36	49.34
N459	211.28	53.54
N460	91.01	39.01
N461	186.4	70.48
N462	186.61	51.63
N463	194.62	47.06
N464	130.84	60.13
N465	135.79	799.15
N466	347.81	290.3
N467	314.39	273.11
N468	150.24	253.13
N469	187.14	326.43
N470	276.54	113.57
N471	230.57	193.71
N472	247.55	99.71
N473	147.92	89.79
N474	162.26	187.39
N475	75.21	302.72
N476	937.93	107.26
N477	545.62	178.07
N478	1886.75	102.15
N479	710.58	147.74
N480	669.87	46.6
N481	1385.68	53.31
N482	379.59	58.34
N483	244.87	33.17
N484	143.59	29.92
N485	492.31	97.86
N486	185.26	19.55
N487	182.05	60.24
N488	232.48	32.35
N489	106.57	89.65
N490	153.63	94.96
N491	110.36	30.57
N492	85.62	71.77
N493	76.84	681.18
N494	78.23	938.11
N495	66.92	348.55
N496	160.68	533.47
N497	143.59	70.82
N498	159.4	1019.82
N499	77.86	161.73
N500	70.61	193.78
N501	180.34	178.07
N502	237.61	263.89
N503	114.64	237.64
N504	90.79	111.23
N505	214	211.7
N506	229.7	86.44
N507	131.94	101.08
N508	73.9	92.56
N509	1165.6	166.79
N510	83.99	146.02
N511	472.65	64.72
N512	322.54	54.17
N513	107.05	53.41
N514	75.8	68.26
N515	102.48	267.05
N516	85.62	51.46
N517	70.61	56.87
N518	357.8	152.13
N519	3087.32	492.78
N520	1087.32	306.91
N521	1205.82	929.57
N522	307.17	830.47
N523	260.81	806.43
N524	196.05	985.87
N525	252.29	395.68
N526	162.89	360.78
N527	407.17	213.71
N528	125.05	63.27
N529	109.04	97.13
N530	85.62	172.17
N531	54.38	117.34
N532	208.11	54.05
N533	68.48	83.68
N534	76.11	153.51
N535	102.96	138.32
N536	181.5	75.85
N537	159.56	59.01
N538	160.4	265.39
N539	159.36	72.46
N540	2951.14	98.48
N541	608.84	66.82
N542	213.62	93.61
N543	241.48	131.25
N544	249.06	72.52
N545	2172.56	129.74
N546	235.55	83.57
N547	221.83	82
N548	246.57	90.38
N549	112.47	68.43
N550	158.73	56.46
N551	134.93	71.16
N552	71.9	176.6
N553	118.09	193.76
N554	79.86	55.73
N555	68.48	103.81
N556	79.86	91.28
N557	102.28	63.99
N558	127.86	43.45
N559	129.21	44.81
N560	1562.37	57.15
N561	597.92	71.31
N562	1991.68	62.49
N563	1098.75	118.81
N564	1288.98	59.81
N565	968.19	57.16
N566	221.1	48.94
N567	189.4	54.3
N568	1098.75	208.99
N569	849.69	94.04
N570	147.4	3620.24
N571	146.36	258.65
N572	143.04	139.5
N573	198.75	152.99
N574	236.49	173.67
N575	236.9	144.29
N576	160.6	153.75
N577	170.37	152.77
N578	159.98	219.37
N579	191.58	309.79
N580	113.93	198.04
N581	204.68	127.86
N582	95.83	98.5
N583	126.3	342
N584	82.17	105.81
N585	129.83	87.73
N586	190.54	96.77
N587	70.69	104.65
N588	520.48	132.43
N589	413.62	126.66
N590	114.45	111.53
N591	530.87	90.65
N592	99.29	70.74
N593	1904.86	74.24
N594	1512.56	58.11
N595	401.5	68.31
N596	482.74	83.98
N597	791.34	74.16
N598	237.31	50.75
N599	761.62	46.17
N600	200.11	57.14
N601	497.17	48.52
N602	508.18	65.3
N603	167.5	94.94
N604	107.32	73.41
N605	90.71	62.62
N606	94.47	60.25
N607	204.92	73.49
N608	332.12	58.11
N609	98.39	75.27
N610	200	107.98
N611	129.88	97.16
N612	183.43	77.56
N613	307.54	99.41
N614	311.6	68.59
N615	119.62	51.61
N616	116.09	83.68
N617	369.54	107.62
N618	849.49	89.63
N619	835.28	78.87
N620	690.11	197.39
N621	454.09	259.74
N622	923.46	76.01
N623	1492.25	315.56
N624	979.69	785.77
N625	568.15	491.2
N626	222.55	468.32
N627	481.88	534.32
N628	289.04	314.18
N629	399.36	529.26
N630	273.44	430.47
N631	174.77	677.7
N632	93.63	311.02
N633	296.74	81.01
N634	104.56	84.74
N635	124.1	251.62
N636	73.23	660.94
N637	82.03	1738.22
N638	196.58	742.3
N639	210.26	457.38
N640	144.09	479.79
N641	97.12	248.38
N642	137.68	1497.38
N643	315.77	2363.83
N644	542.54	682.54
N645	752.13	633.68
N646	457.88	1617.46
N647	1306.27	259.88
N648	303.53	822.25
N649	116.61	88.62
N650	107.12	321.83
N651	99.72	186.8
N652	65.4	415.28
N653	71.61	258.73
N654	70.79	304.26
N655	935.02	654.33
N656	1101.63	791.18
N657	721.43	654.74
N658	1211.16	601.54
N659	1265.93	1243.46
N660	775.99	482.93
N661	664.88	125.78
N662	518.8	140.34
N663	587.15	439.88
N664	673.09	289.19
N665	994.94	430.65
N666	1244.87	112.35
N667	318.59	49.3
N668	314.48	68.33
N669	182.1	108.05
N670	88.68	61.6
N671	50.04	82.47
N672	54.67	244.59
N673	108.58	170.17
N674	62.05	160.64
N675	188.73	103.95
N676	103.02	399.08
N677	3153.68	52.44
N678	2455.71	69.71
N679	787.3	366.42
N680	538.42	825.62
N681	248.35	230.68
N682	372.89	230.14
N683	131.48	244.35
N684	148.67	116.47
N685	136.18	72.34
N686	537.78	72.34
N687	161.05	89.45
N688	251.12	158.88
N689	297.55	113.67
N690	422.95	52.54
N691	261.37	62.57
N692	306.3	120.02
N693	308.11	359.42
N694	230.95	80.95
N695	648.03	104.13
N696	199.57	194.14
N697	151.33	173.16
N698	128.82	525.99
N699	122.52	291.37
N700	68.42	208.31
N701	138.53	103.49
N702	202.45	134.72
N703	186.66	85.68
N704	224.65	94.33
N705	126.79	191.8
N706	84.6	58.21
N707	83.04	83.4
N708	124.87	61.47
N709	154.75	74.41
N710	98.43	59.53
N711	73.98	91.06
N712	125.51	78.81
N713	113.55	91.94
N714	74.25	81.98
N715	64.74	76.5
N716	53.51	63.07
N717	65.41	92.46
N718	97.62	61.91
N719	64.13	82.92
N720	85.72	95.55
N721	45.78	89.41
N722	1370.39	64.01
N723	1383.22	57.44
N724	1019.24	66.89
N725	1400.32	66.56
N726	566.65	67.87
N727	1072.15	46.35
N728	664.03	61.03
N729	658.36	56.47
N730	773.17	56.63
N731	1356.49	44.4
N732	990.81	166.56
N733	1317.91	48.82
N734	1940.83	46.73
N735	245.72	47.29
N736	306.08	73.63
N737	303.93	67.87
N738	280.47	44.6
N739	371.6	59.41
N740	464.12	80.43
N741	679.07	80.15
N742	108.98	69.04
N743	179.45	170.5
N744	203.23	39.54
N745	228.19	77.44
N746	205.7	105.76
N747	86.11	74.74
N748	89.7	85.15
N749	94.14	55.09
N750	365.68	209.16
N751	216.78	146.01
N752	165.68	197.87
N753	227.97	86.37
N754	2280	53.29
N755	1291.58	61.62
N756	168.95	56.87
N757	114.53	93.46
N758	91.95	70.56
N759	773.79	43.39
N760	70.71	41.35
N761	365.47	292.64
N762	1854.74	271.15
N763	599.58	375.69
N764	1956.84	126.76
N765	220.32	393.64
N766	151.68	163.69
N767	116.74	111.53
N768	243.47	199.58
N769	774.53	426.08
N770	2087.8	160.56
N771	444.01	373.92
N772	447.7	302.76
N773	240.87	63.68
N774	152.3	90.18
N775	1394.04	3509.75
N776	2081.3	402.11
N777	212.9	188.3
N778	147.1	278.86
N779	135.39	355.51
N780	89.69	127.15
N781	117.51	263.16
N782	130.3	238.83
N783	149.16	494.53
N784	181.79	245.58
N785	89.42	231.68
N786	67.9	244.56
N787	1874.22	65.95
N788	2862.79	140.62
N789	1409.56	51.77
N790	332.02	1540.75
N791	785.14	554.59
N792	1109.15	158.89
N793	1081.08	152.43
N794	212.99	138.08
N795	108	185.34
N796	133.47	148.64
N797	56.48	88.49
N798	66.95	67.59
N799	70.25	100.24
N800	79.44	213.94
N801	253.12	83.22
N802	557.09	129.47
N803	1213.49	72.73
N804	916.61	93.14
N805	82.71	61.24
N806	747.29	63.75
N807	144.44	87.99
N808	164.79	146.8
N809	149.5	162.48
N810	102.29	77.92
N811	136.43	97.28
N812	470.95	116.15
N813	793.99	105.07
N814	239.33	84.13
N815	131.26	67.53
N816	129.05	1511.13
N817	587.98	1934.21
N818	406.43	523.38
N819	422.88	890.59
N820	129.78	160.63
N821	87.97	143.42
N822	371.11	71.57
N823	205.17	252.13
N824	762.99	114.07
N825	458.3	78.76
N826	679.6	104.55
N827	135.48	110.53
N828	146.86	69.34
N829	137.59	55.69
N830	726.3	68.16
N831	617.61	119.53
N832	89.76	85.34
N833	81.71	72.06
N834	68.78	63.4
N835	234.79	84.76
N836	227.41	75.44
N837	191.57	115.79
N838	56.67	94.97
N839	127.25	196.66
N840	149.6	99.26
N841	138.96	78.08
N842	167.95	29.34
N843	283.18	136.03
N844	73.82	117.91
N845	165.84	1714.29
N846	96.76	1022.67
N847	85.77	691.41
N848	135.69	118.61
N849	85.81	50.18
N850	130.63	150.55
N851	152.03	68.35
N852	111.23	164.15
N853	206.85	73.08
N854	249.76	36.23
N855	293.94	71.15
N856	62.44	72.45
N857	154.77	73.4
N858	217.82	71.69
N859	734.12	120.72
N860	1628.29	50.09
N861	170.47	146.23
N862	144.24	449.76
N863	1026.02	324.41
N864	1071.76	141.91
N865	445.53	80.14
N866	273.93	303.32
N867	374.29	101.89
N868	142.59	40.45
N869	58.86	110.7
N870	470.93	83.57
N871	210.84	155.72
N872	162.52	220.56
N873	88.29	25.16
N874	130.61	123.04
N875	231.49	27.51
N876	124.63	56.26
N877	164.48	63.42
N878	77.01	29.53
N879	262.05	335.58
N880	144.76	55.35
N881	106.14	48.52
N882	229.74	220.88
N883	136.81	95.48
N884	95.62	922.4
N885	69.86	132.95
N886	66.43	32.51
N887	97.36	64.86
N888	279.3	69.95
N889	229.74	45.23
N890	106.14	798.21
N891	94.22	80.61
N892	288.59	60.11
N893	212.18	49.15
N894	1111	74.55
N895	341.97	39.48
N896	424.37	258.41
N897	313.78	474.12
N898	1405.27	81
N899	955.09	115.13
N900	602.89	87.01
N901	598.97	223.51
N902	208.88	26.36
N903	149.61	1143.91
N904	158.7	60.11
N905	380.59	158.46
N906	814.15	270.85
N907	324.01	153.19
N908	785.13	117.34
N909	108.52	268.32
N910	579.76	150.98
N911	341.97	1124.93
N912	194.01	473.91
N913	202.48	27.92
N914	78.91	49.7
N915	66.42	119.56
N916	77.34	32.4
N917	93.82	167.95
N918	124.63	43.39
N919	526.28	221.3
N920	100.7	47.96
N921	71.88	103.73
N922	167.68	22.39
N923	122.56	34.81
N924	110.79	32.4
N925	101.59	85.04
N926	1504.62	335.37
N927	736.72	90.21
N928	1373.33	90
N929	1284.1	38.97
N930	296.1	84.43
N931	224.51	108
N932	866.05	138.05
N933	1220.51	87.54
N934	824.41	32.99
N935	453.95	34.18
N936	880.1	27.03
N937	663.38	61.27
N938	1321.03	29.11
N939	574.15	32.54
N940	503.38	22.93
N941	662.67	224.82
N942	340.62	572.1
N943	316.1	106.46
N944	184	115.28
N945	133.13	119.69
N946	212.72	61.69
N947	130.36	47.2
N948	183.18	43.66
N949	195.18	24.33
N950	146.56	82.51
N951	829.13	41.25
N952	186.36	39.35
N953	107.79	43.32
N954	216.51	53.65
N955	130.87	36.76
N956	85.47	78.8
N957	90.33	86.86
N958	63.27	80.36
N959	70.94	30.22
N960	111.08	33.43
N961	258.36	21.78
N962	52.47	281.95
N963	65.43	29.23
N964	125.64	32.54
N965	176.72	86.48
N966	113.54	112.51
N967	186.15	105.44
N968	2323.28	51.63
N969	1619.54	38.97
N970	516.01	241.54
N971	169.02	92.37
N972	200.83	89.48
N973	239.19	23.25
N974	248.02	49.69
N975	125.36	92.99
N976	727.96	95.63
N977	318.19	32.43
N978	1069.65	36.26
N979	255.93	32.54
N980	130.04	46.27
N981	177.03	42.04
N982	1076.92	107.08
N983	808.63	164.92
N984	190.12	112
N985	177.96	53.65
N986	159.98	23.25
N987	145.22	17.1
N988	197.82	156.1
N989	252.6	34.62
N990	215.59	133.54
N991	201.14	61.27
N992	224.95	66.91
N993	197.51	134.15
N994	328.07	122.87
N995	360.91	160.51
N996	608.32	410.97
N997	301.25	231.9
N998	170.06	101.88
N999	82.46	261.23
N1000	373.08	82.51
N1001	128.07	157.44
N1002	90.47	157.44
N1003	264.66	67.13
N1004	43.31	140.62
N1005	81.44	62.16
N1006	159.04	137.85
N1007	60.51	278.05
N1008	868.97	182.56
N1009	1353.64	54.05
N1010	671.24	27.03
N1011	728.55	57.46
N1012	616.62	110.05
N1013	272.9	329.23
N1014	593.39	59.27
N1015	414.97	291.9
N1016	913.16	205.44
N1017	254.21	233.64
N1018	821.37	126.15
N1019	196.8	170.97
N1020	563.86	128.51
N1021	147.55	158.15
N1022	200.93	134.15
N1023	256.07	149.03
N1024	237.38	953.74
N1025	185.23	143.9
N1026	173.88	124
N1027	131.75	67.57
N1028	113.78	168.31
N1029	219	146.72
N1030	275.06	116.99
N1031	157.98	254.72
N1032	54.49	103.36
N1033	124.21	96.55
N1034	265.67	555.09
N1035	86.09	530.72
N1036	229.84	225.81
N1037	86.48	415.59
N1038	84.14	228.91
N1039	88.11	302.12
N1040	1869.02	356.94
N1041	673.6	333.09
N1042	540.23	277.13
N1043	115.28	344.86
N1044	946.05	250.59
N1045	360.6	241.3
N1046	223.91	105.83
N1047	1366.94	1442.44
N1048	269.96	67.31
N1049	185.65	106.45
N1050	709.36	84.04
N1051	402.6	301.48
N1052	454.05	156.57
N1053	449.9	120.39
N1054	455.2	84.56
N1055	289.71	91.72
N1056	256.44	90.53
N1057	833.06	69.49
N1058	600.21	137.56
N1059	296.26	221.87
N1060	100.7	156.87
N1061	138.88	43.51
N1062	322.56	66.62
N1063	164.35	48.77
N1064	55.95	31.52
N1065	368.19	34.49
N1066	492.62	89.03
N1067	128.79	26.93
N1068	219.23	61.99
N1069	56.4	72.91
N1070	110.81	47.72
N1071	77.58	61.41
N1072	45.18	44.41
N1073	292	282.88
N1074	62.1	101.23
N1075	273.18	41.89
N1076	195.22	144.51
N1077	169.75	52.28
N1078	96.03	125.7
N1079	122.45	81.01
N1080	132.95	124.27
N1081	768.37	143.18
N1082	1450.71	70.69
N1083	594.94	85.93
N1084	1245.12	98.62
N1085	1857.67	72.37
N1086	557.72	79.2
N1087	1055.35	75.45
N1088	758.36	30.46
N1089	1266.21	655.29
N1090	436.69	158.3
N1091	394.1	51.45
N1092	295.73	44.82
N1093	174.28	38.56
N1094	365.74	90.53
N1095	694.89	245.07
N1096	137.8	43.42
N1097	140.85	44.41
N1098	224.57	45.86
N1099	128.41	40.03
N1100	470.95	235.97
N1101	153.93	80.44
N1102	103.49	37.57
N1103	133.68	49.88
N1104	172.59	360.86
N1105	55.64	159.94
N1106	106.91	78.44
N1107	154.45	316.71
N1108	1412.76	127.57
N1109	1002.74	109.16
N1110	929.15	76.91
N1111	938.32	71.53
N1112	247.02	93.61
N1113	736.53	274.05
N1114	346.97	28.63
N1115	900.26	43.84
N1116	488.46	101.47
N1117	211.39	183.61
N1118	192.2	94.98
N1119	1069.06	49.98
N1120	373.12	130.6
N1121	397.36	172.79
N1122	164.15	92.62
N1123	158.99	47.4
N1124	164.05	45.33
N1125	227.83	33.09
N1126	121.88	106.22
N1127	115.66	28.63
N1128	112.81	22.79
N1129	113.86	104.7
N1130	105.43	77.79
N1131	105.43	165.91
N1132	119.87	150.73
N1133	109.54	133.13
N1134	73.98	28.06
N1135	68.73	111.08
N1136	214.97	108.24
N1137	330.73	39.43
N1138	102.46	62.75
N1139	97.04	84.37
N1140	95.96	29.72
N1141	267.79	45.24
N1142	60.99	135.96
N1143	84.82	61.98
N1144	113.34	22.79
N1145	123.88	51.59
N1146	208.22	22.62
N1147	55	20.59
N1148	111.76	79.9
N1149	65.09	25.29
N1150	169.85	24.4
N1151	724.12	94.81
N1152	146.05	34.22
N1153	300.1	48.81
N1154	483.99	253.92
N1155	1084.2	28.42
N1156	1924.12	1222.05
N1157	853.53	552.05
N1158	341.06	684.17
N1159	217.36	106.22
N1160	630.67	123.01
N1161	414.97	373.29
N1162	638.57	52.02
N1163	570.27	39.59
N1164	307.38	104.3
N1165	214.55	62.21
N1166	477.75	30.06
N1167	691.48	427.72
N1168	459.04	55.15
N1169	275.88	258.98
N1170	135.65	630.15
N1171	226.92	354.98
N1172	97.15	76.34
N1173	53.81	76.52
N1174	59	55.15
N1175	55.05	39.43
N1176	481.5	335.96
N1177	186.49	52.33
N1178	528.07	85.88
N1179	91.55	538.87
N1180	72.32	186.16
N1181	106.34	516.57
N1182	50.36	405.47
N1183	82.17	174.39
N1184	88.72	160.76
N1185	249.38	335.98
N1186	90.44	240.06
N1187	191.37	107.8
N1188	738.36	306.25
N1189	98.19	31.87
N1190	132.64	341.56
N1191	105.41	58.43
N1192	239.6	392.88
N1193	54.78	82.14
N1194	47.84	64.53
N1195	178.9	45.63
N1196	78.87	436.34
N1197	174.84	271.86
N1198	130.15	275.89
N1199	77.58	165.1
N1200	143.97	106.14
N1201	1134.42	254
N1202	779.02	165.31
N1203	974.06	123.28
N1204	930.63	255.51
N1205	344.12	243.45
N1206	630.36	153.43
N1207	707.33	193.97
N1208	623.19	39.22
N1209	533.05	204.68
N1210	787.66	118.5
N1211	798.42	120.17
N1212	298.58	108.52
N1213	557.93	326.92
N1214	777.75	208.21
N1215	451.87	90.44
N1216	164.26	254.78
N1217	413.49	101.68
N1218	665.68	122.14
N1219	228.15	251.98
N1220	319.24	317.78
N1221	316.82	42.88
N1222	555.93	204.47
N1223	91.01	282.85
N1224	111.97	203.33
N1225	83.53	103.11
N1226	88.65	219.75
N1227	78.68	203.64
N1228	381.13	157.9
N1229	390.83	174.53
N1230	163.94	169.85
N1231	202.32	105.72
N1232	553.4	459.04
N1233	71.15	44.59
N1234	221.4	200.42
N1235	115.97	161.95
N1236	184.82	90.1
N1237	100.21	839.19
N1238	71.15	91.17
N1239	152.56	59.26
N1240	191.35	122.45
N1241	65.86	54.78
N1242	248.71	183.26
N1243	69.63	121.1
N1244	123.04	108.73
N1245	117.24	159.77
N1246	226.36	54.38
N1247	121.77	216.53
N1248	119.35	276.2
N1249	168.16	85.97
N1250	129.89	220.79
N1251	62.98	130.87
N1252	165.42	116.32
N1253	95.59	129.94
N1254	71	123.8
N1255	115.02	65.85
N1256	86.44	190.02
N1257	154.98	192.52
N1258	89.59	147.51
N1259	94.95	667.88
N1260	135.58	77.47
N1261	49.15	309.04
N1262	102.46	95.68
N1263	171.11	178.07
N1264	1309.44	64.18
N1265	862.31	76.69
N1266	746.44	75.76
N1267	534.84	46.89
N1268	314.92	86.49
N1269	216.66	147.51
N1270	433.42	63.71
N1271	166.68	141.37
N1272	904.59	703.74
N1273	1028.04	241.79
N1274	271.9	72.44
N1275	265.68	228.53
N1276	659.88	115.93
N1277	489.72	42.18
N1278	480.65	220.74
N1279	667.05	56.3
N1280	306.17	29.72
N1281	274.01	45.59
N1282	303.95	76.14
N1283	1229.31	138.9
N1284	306.48	88.38
N1285	924.2	62.75
N1286	154.56	66.22
N1287	599.89	297.12
N1288	157.41	93.35
N1289	250.08	62.78
N1290	205.27	46.85
N1291	336.22	153.06
N1292	293.73	87.1
N1293	474.75	34.16
N1294	43.39	73.4
N1295	263.47	98.37
N1296	124.41	51.09
N1297	96.92	44.93
N1298	108.91	49.01
N1299	67.19	35.6
N1300	58.41	47.53
N1301	114.29	48.65
N1302	270.22	46.64
N1303	94.45	65.28
N1304	94.95	50.98
N1305	111.65	46.19
N1306	78.97	41.73
N1307	110.7	44.7
N1308	106.38	33
N1309	98.65	23.58
N1310	42.05	42.98
N1311	94.45	27.45
N1312	102.46	22.06
N1313	106.38	42.98
N1314	401.37	25.15
N1315	378.19	23.58
N1316	338.25	15.6
N1317	523.29	26.66
N1318	769.02	22.19
N1319	294.31	22.81
N1320	726.45	27.34
N1321	240.15	60.63
N1322	298.95	30.45
N1323	273.66	31.68
N1324	268.39	28.62
N1325	410.12	27.48
N1326	56.98	22.19
N1327	97.14	32.24
N1328	257.01	47.27
N1329	151.21	36.77
N1330	98.48	32.24
N1331	222.23	30.92
N1332	98.25	19.82
N1333	80.09	29.24
N1334	208.22	23.84
N1335	184.93	27.83
N1336	169.97	66.94
N1337	211.49	92.75
N1338	248.89	42.67
N1339	141.73	75.11
N1340	138.99	83.12
N1341	203.37	39.2
N1342	117.18	26.66
N1343	172.6	43.02
N1344	518.34	21.33
N1345	159.43	17.38
N1346	130.14	32.79
N1347	153.95	69.88
N1348	185.25	43.72
N1349	103.3	23
N1350	164.91	44.49
N1351	168.07	20.74
N1352	116.75	58.71
N1353	118.23	95.76
N1354	110.54	55.99
N1355	178.29	15.08
N1356	151.74	54.38
N1357	117.49	43.66
N1358	111.91	91.92
N1359	260.27	23.73
N1360	243.62	21.7
N1361	121.5	43.52
N1362	89.55	82.52
N1363	59.03	57.87
N1364	111.17	43.72
N1365	181.98	37.34
N1366	102.43	78.77
N1367	101.07	61.84
N1368	66.75	80.6
N1369	51.65	52.78
N1370	110.54	61.55
N1371	61.46	44.68
N1372	108.01	71.44
N1373	265.02	22.06
N1374	77.15	167.32
N1375	110.64	131.11
N1376	87.19	38.86
N1377	101.83	59.16
N1378	135.09	28.24
N1379	106.85	23.73
N1380	108.32	25.36
N1381	70.96	17.78
N1382	67.15	35.76
N1383	50.67	69.54
N1384	72.68	39.77
N1385	66.87	77.32
N1386	79.42	35.57
N1387	65.06	53.65
N1388	56.98	224.58
N1389	127.92	182.4
N1390	174.39	161.05
N1391	103.08	111.08
N1392	108.43	88.13
N1393	47.53	206.68
N1394	158.38	303.79
N1395	106.32	39.63
N1396	68.75	86.13
N1397	109.38	119.17
N1398	303.37	218.11
N1399	144.05	93.11
N1400	81.99	70.95
N1401	41.28	48.65
N1402	916.42	37.13
N1403	1139.29	36.6
N1404	976.51	74.31
N1405	373.91	70.64
N1406	1122.66	69.52
N1407	771.93	57.38
N1408	324.53	33.93
N1409	522.97	56.94
N1410	622.77	42.14
N1411	461.64	62.87
N1412	361.85	39.22
N1413	550.83	66.62
N1414	284.62	36.77
N1415	716.84	28.11
N1416	287.01	764.19
N1417	472.45	73.25
N1418	230.77	126.52
N1419	77.53	724.6
N1420	114.66	156.48
N1421	195.22	89.12
N1422	114.45	73.8
N1423	162.27	65.62
N1424	94.45	43.27
N1425	162.27	74.33
N1426	110.4	231.98
N1427	177.13	36.22
N1428	237.84	66.5
N1429	116.22	38.42
N1430	135.55	69.79
N1431	176.09	105.06
N1432	111.23	52.97
N1433	120.89	65.53
N1434	102.67	51.11
N1435	120.69	48.38
N1436	104.26	80.47
N1437	1158.26	72.51
N1438	479.08	36.72
N1439	726.81	181.98
N1440	569.95	178.95
N1441	433.15	206.68
N1442	230.05	441.09
N1443	378.33	128.85
N1444	766.05	722.87
N1445	324.31	388.36
N1446	409.99	188.97
N1447	743.09	208.6
N1448	245.63	208.6
N1449	544.48	233.3
N1450	607.99	92.66
N1451	384.72	76.04
N1452	645.83	34.07
N1453	527.61	75.08
N1454	248.33	15.63
N1455	235.65	28.64
N1456	722.22	30
N1457	727.61	48.18
N1458	677.38	32.26
N1459	195.21	256.68
N1460	241.74	49.4
N1461	171.04	67.96
N1462	230.05	52.51
N1463	125.11	113.87
N1464	82.58	69.43
N1465	99.29	42.43
N1466	137.09	34.18
N1467	59.13	1094.13
N1468	297.65	70.78
N1469	153.07	36.5
N1470	231.65	118.32
N1471	244.63	196.15
N1472	66.25	213.97
N1473	79.63	113.46
N1474	104.44	60.04
N1475	128.91	49.4
N1476	126.31	156.17
N1477	86.87	217.61
N1478	447.43	62.14
N1479	629.36	257.89
N1480	226.36	65.53
N1481	306.04	49.4
N1482	168.15	26.91
N1483	128.51	41.04
N1484	478.58	41.19
N1485	150.67	606.48
N1486	67.39	198.48
N1487	101.65	23.41
N1488	179.63	46.53
N1489	1083.08	65.62
N1490	871.38	70.01
N1491	910.56	67.96
N1492	988.1	165.99
N1493	740.31	31.24
N1494	571.59	37.21
N1495	549.95	41.23
N1496	424.62	34.01
N1497	427.69	41.23
N1498	174.26	30.54
N1499	291.28	67.22
N1500	416.82	36
N1501	692.51	64.64
N1502	332.72	57.28
N1503	446.05	286.84
N1504	432	220.95
N1505	420.51	86.38
N1506	195.18	46.79
N1507	443.9	115.38
N1508	191.38	121.26
N1509	84.72	74.22
N1510	231.18	57.69
N1511	325.64	87.57
N1512	302.77	98.83
N1513	195.79	60.8
N1514	197.33	81.81
N1515	65.75	65.77
N1516	128.41	134.67
N1517	126.67	97.07
N1518	349.64	41.42
N1519	128.41	42.57
N1520	113.54	660.68
N1521	218.97	161.61
N1522	56.24	57.63
N1523	160.62	110.73
N1524	159.59	48.11
N1525	100.33	82.3
N1526	126.05	47.49
N1527	328.82	107.12
N1528	136.31	35.46
N1529	107.28	92.82
N1530	68.8	175.23
N1531	165.13	48.11
N1532	111.38	139.32
N1533	324.41	98.99
N1534	174.67	160.78
N1535	204.1	41.6
N1536	164.92	40.15
N1537	164.41	49.63
N1538	120	55.47
N1539	189.74	47.49
N1540	90.85	240.56
N1541	90	777.3
N1542	110.26	153.46
N1543	142.67	133.33
N1544	128.51	102.36
N1545	100.98	81.12
N1546	73.76	74.82
N1547	1142.86	485.66
N1548	1004.43	80.86
N1549	366.05	65.72
N1550	218.77	149.95
N1551	502.27	70.92
N1552	290.14	165.12
N1553	640.38	94.4
N1554	595.36	134.78
N1555	360.36	182.25
N1556	811.28	52.31
N1557	732	134.67
N1558	1171.32	706.6
N1559	1053.98	132.61
N1560	776.28	110.94
N1561	325.57	111.04
N1562	988.3	181.11
N1563	543.91	98.53
N1564	300.9	65.38
N1565	461.89	113.21
N1566	480.55	69.65
N1567	652.5	979.36
N1568	276.33	169.35
N1569	840.17	50.14
N1570	354.35	38.46
N1571	421.4	68.85
N1572	367.21	85.13
N1573	494.25	161.62
N1574	313.34	116.27
N1575	274.86	229.89
N1576	209.91	154.76
N1577	262.41	98.58
N1578	418.98	55.97
N1579	329.47	63.22
N1580	304.16	56.89
N1581	284.98	137.87
N1582	193.57	61.23
N1583	284.24	129.38
N1584	362.47	216.79
N1585	173.96	186.08
N1586	181.13	99.81
N1587	155.93	38.95
N1588	38.6	54.31
N1589	73.35	42.27
N1590	356.14	32.18
N1591	931.47	44.37
N1592	132.53	35.01
N1593	156.88	30.91
N1594	100.63	34.55
N1595	73.35	17.64
N1596	209.59	38.11
N1597	134.63	63.6
N1598	265.16	77.56
N1599	82.09	48.27
N1600	255.46	33.73
N1601	101.01	42.59
N1602	89.76	27.94
N1603	240.38	77.97
N1604	103.13	84.8
N1605	117.24	22.32
N1606	591.58	21.35
N1607	1333.68	20.89
N1608	1346.15	107.88
N1609	1431.39	43.72
N1610	771.62	42.04
N1611	956.76	33.42
N1612	847.19	25.76
N1613	1024.84	18.18
N1614	665.07	37.15
N1615	346.47	29.21
N1616	608.84	39.57
N1617	510.5	20.45
N1618	224.95	18.5
N1619	225.47	21.44
N1620	418.71	12.7
N1621	1548.86	15.82
N1622	876.72	18.74
N1623	757.9	12.24
N1624	893.56	160.59
N1625	600.94	84.84
N1626	211.75	124.54
N1627	363.62	11.45
N1628	1036.8	17.17
N1629	729.83	14.19
N1630	125.88	16.77
N1631	187.63	26.54
N1632	196.05	116.9
N1633	178.38	29.41
N1634	82.09	16.19
N1635	138.25	27.96
N1636	272.87	28.6
N1637	113.2	28.39
N1638	81.44	124.12
N1639	117.67	19.18
N1640	193.04	23.52
N1641	289.29	23.55
N1642	97.15	11.45
N1643	62.46	20.31
N1644	113.1	31.39
N1645	468.92	115.43
N1646	167.67	20.96
N1647	159.36	81.67
N1648	635.97	91.77
N1649	351.46	20.31
N1650	1161.12	152.61
N1651	587.21	183.93
N1652	974.01	37.01
N1653	806.96	32.83
N1654	802.29	24.72
N1655	729.63	56.88
N1656	508.84	53.36
N1657	643.97	20.8
N1658	699.9	56.26
N1659	468.09	22.57
N1660	380.46	27.15
N1661	307.59	33.07
N1662	401.35	32.24
N1663	367.78	22.06
N1664	271	75.62
N1665	250.42	50.34
N1666	293.66	9.94
N1667	278.69	21.44
N1668	107.8	18.93
N1669	159.15	51.61
N1670	70.16	123.49
N1671	71.22	90.7
N1672	867.26	58.4
N1673	174.32	18.05
N1674	80.56	48.69
N1675	142.93	49.47
N1676	185.24	22.06
N1677	109.56	160.26
N1678	140.44	70.96
N1679	124.95	80.33
N1680	193.66	98.84
N1681	180.56	150.83
N1682	221.73	26.56
N1683	104.89	21.44
N1684	100.72	157.01
N1685	197.71	33.9
N1686	233.26	48.57
N1687	139.6	24.53
N1688	203.64	81.44
N1689	119.44	15.16
N1690	103.54	10.72
N1691	107.59	299.99
N1692	77.33	451.45
N1693	82.4	212.86
N1694	62.1	343.7
N1695	115.18	103.13
N1696	145.32	69
N1697	1471.8	149.6
N1698	892.46	84.49
N1699	313.23	52.42
N1700	146.86	39.78
N1701	226.46	49.23
N1702	984.82	359.41
N1703	878.33	87.23
N1704	1824.99	92.51
N1705	628.89	524.3
N1706	930.73	74.55
N1707	369.85	137.59
N1708	882.87	116.08
N1709	337.9	172.17
N1710	340.12	371.74
N1711	909.75	176.91
N1712	452.61	715.45
N1713	184.92	59.45
N1714	218.13	53.07
N1715	1273.59	63.95
N1716	200.63	53.07
N1717	395.04	83.34
N1718	306.17	68.73
N1719	204.22	69.51
N1720	961.31	68.78
N1721	80.57	83.26
N1722	137.27	80.76
N1723	80.91	64.14
N1724	141.17	43.39
N1725	175.33	33.8
N1726	69.68	36.23
N1727	90.71	77.2
N1728	73.08	52.79
N1729	206.33	43.49
N1730	108.38	39
N1731	111.65	88.24
N1732	133.37	885.71
N1733	111.23	44.8
N1734	142.75	41.02
N1735	445.97	227.52
N1736	324.41	311.23
N1737	997.79	127.89
N1738	935.16	372.59
N1739	129.89	207.8
N1740	721.88	1212.44
N1741	637.53	94.95
N1742	174.28	268.53
N1743	1012.02	231.58
N1744	515.02	40.01
N1745	599.26	39.65
N1746	226.46	218.93
N1747	135.48	180.57
N1748	833.84	70.41
N1749	1193.46	353.74
N1750	936.74	63.4
N1751	1051.03	57.57
N1752	418.87	65.87
N1753	338.96	45.26
N1754	232.37	168.72
N1755	371.43	58.49
N1756	164.79	377.94
N1757	75.21	37.72
N1758	181.02	238.66
N1759	79.6	120.55
N1760	53.94	247.06
N1761	57.27	315.59
N1762	87.01	157.49
N1763	70.83	280.26
N1764	180.6	59.22
N1765	93.14	56.58
N1766	70.34	76.93
N1767	59.97	384.31
N1768	49.47	83.37
N1769	119.56	170.95
N1770	162.05	41.66
N1771	381.87	43.01
N1772	53.07	220.65
N1773	501.11	188.26
N1774	90.71	104.35
N1775	111.97	73.57
N1776	92.73	35.88
N1777	107.33	60.82
N1778	68.61	115.69
N1779	156.25	81.11
N1780	103.13	126.72
N1781	97.71	34.78
N1782	64.62	100.82
N1783	50.7	92.58
N1784	161.1	98.14
N1785	53.37	144.53
N1786	48.6	160.43
N1787	1420.44	110.43
N1788	426.03	47.71
N1789	479.14	50.95
N1790	434.35	41.66
N1791	279.45	37.72
N1792	307.59	41.41
N1793	1822.97	64.56
N1794	212.43	55.5
N1795	222.44	51.31
N1796	379.56	45.58
N1797	181.03	134.82
N1798	179.03	105.87
N1799	169.76	53.34
N1800	138.99	56.07
N1801	255.85	272.77
N1802	196.73	491.7
N1803	181.77	165.38
N1804	135.72	41.66
N1805	108.01	155.57
N1806	145.94	192.11
N1807	80.2	53.67
N1808	60.15	52.6
N1809	157.01	139.27
N1810	108.01	1981.78
N1811	100.65	35.08
N1812	60.07	553.24
N1813	89.04	305.77
N1814	53.01	72.55
N1815	56.65	307.69
N1816	94.43	209.62
N1817	55.88	54.98
N1818		33.95
N1819		70.41
N1820		217.61
N1821		492.41
N1822		406.98
N1823		250.51
N1824		535.73
