# Supplementary material for: Heteromeric clusters of ubiquitinated ER-shaping proteins drive ER-phagy
Source: Nature. 2023 May 24;618(7964):402–10. doi: 10.1038/s41586-023-06090-9 (PMC10247384; doi:10.1038/s41586-023-06090-9)
Supplement: Supplementary file 10 — Source Data Fig. 4 [file 41586_2023_6090_MOESM10_ESM.xlsx]

## Sheet: Fig4 - F
	Venus LC3B QUANTIFICATION	LC3B				Fold change
	NORMALIZED INPUT GFP	r1	r2	r3	average a.u.	r1	r2	r3	fold change
	FAM	20762	23594	18356.5	20904.2	0.993201	1.12867	0.878125	1
	ARL6WT	10708.4	12459.1	9703.94	10957.2	0.512263	0.596012	0.464211	0.524162
	ARL6IP1 7KR	7590.12	6630.46	4783.2	6334.59	0.363091	0.317184	0.228816	0.30303

## Sheet: Fig4 - G
	Venus Ub +		Venus LC3B+
Cell numbers.	V1 FAM134B ARL6IP WT	V1 FAM134B ARL6IP1 7KR	V1 FAM134B ARL6IP WT	V1 FAM134B ARL6IP1 7KR
1	0.293	0.18	0.459	0.64
2	0.135	0.132	0.74	0.36
3	0.193	0.13	0.619	0.38
4	0.203	0.165	0.491	0.37
5	0.269	0.124	0.605	0.56
6	0.345	0.181	0.633	0.33
7	0.258	0.255	0.664	0.54
8	0.296	0.213	0.686	0.58
9	0.277	0.099	0.781	0.22
10	0.147	0.13	0.727	0.39
11	0.183	0.161	0.751	0.41
12			0.757	0.4
13			0.72	0.47
14			0.659	0.5
15			0.676	0.4
	ARLKO U2OS V1FAM+V2ARLWT LC3 Ubi Torin 1,lif
	2	3	5.5	5	6	7	8	9	10	11	12	13	14	15	18
	LC3	LC3	LC3	LC3	LC3
1	0.61	0.81	0.46	0.25	0.54	0.51	0.5	0.64	0.62	0.66	0.64	0.74	0.72	0.72	0.61
2	0.61	0.65	0.41	0.23	0.26	0.63	0.49	0.64	0.78	0.77	0.91	0.73	0.71	0.71	0.61
3	0.6	0.7	0.51	0.4	0.76	0.72	0.48	0.71	0.81	0.66	0.81	0.69	0.73	0.59	0.62
4	0.62	0.71	0.75	0.24	0.8	0.63	0.85	0.7	0.76	0.67	0.68	0.95	0.67	0.62	0.52
5	0.77	0.72	0.79	0.23	0.8	0.43	0.77	0.64	0.87	0.69	0.69	0.72	0.73	0.55	0.64
6	0.11	0.74	0.74	0.45	0.61	0.74	0.83	0.52	0.73	0.62	0.68	0.81	0.72	0.57	0.73
7	0.12	0.73	0.65	0.82	0.32	0.8	0.55	0.76	0.88	0.84	0.78	0.88	0.69	0.73	0.81
8	0.15	0.77	0.62	0.75	0.58	0.66	0.72	0.77	0.73	0.8	0.68	0.7	0.74	0.69	0.72
9	0.2	0.77	0.62	0.83	0.65	0.67	0.68	0.87	0.84	0.77	0.82	0.65	0.87	0.81	0.83
10	0.8	0.8	0.64	0.71	0.73	0.54	0.77	0.61	0.79	0.79	0.82	0.7	0.62	0.6	0.67
Average	0.459	0.74	0.619	0.491	0.605	0.633	0.664	0.686	0.781	0.727	0.751	0.757	0.72	0.659	0.676
	ARLKO U2OS V1FAM+V2ARL7KR LC3 Ubi Torin 1,lif
	1	2	3	4	5	6	8	9	10	11	12	13	14	15	16
	LC3
1	0.51	0.07	0	0.55	0.44	0.62	0.32	0.21	0.09	0.66	0.42	0.19	0.56	0.02	0.37
2	0.78	0.12	0.17	0.7	0.64	0.35	0.64	0.52	0.73	0.29	0.35	0.18	0.53	0.41	0.35
3	0.34	0.04	0.32	0.54	0.47	0.19	0.78	0.19	0.21	0.57	0.4	0.64	0.32	0.7	0.4
4	0.65	0.26	0.32	0.37	0.5	0.26	0.75	0.72	0.23	0.52	0.64	0.06	0.53	0.58	0.66
5	0.57	0.38	0.28	0.19	0.5	0.18	0.72	0.56	0.12	0.51	0.68	0.78	0.5	0.64	0.27
6	0.37	0.41	0.25	0.11	0.71	0.1	0.61	0.88	0.17	0.17	0.33	0.8	0.43	0.54	0.13
7	0.75	0.74	0.15	0.36	0.78	0.76	0.78	0.56	0.19	0.27	0.13	0.63	0.39	0.62	0.18
8	0.76	0.76	0.57	0.12	0.5	0.74	0.4	0.52	0.22	0.1	0.44	0.12	0.57	0.51	0.5
9	0.8	0.23	0.84	0.74	0.42	0.56	0.57	0.7	0.27	0.62	0.41	0.2	0.45	0.48	0.46
10	0.62	0.12	0.49	0.08	0.78	0.13	0.15	0.68	0.05	0.39	0.41	0.38	0.44	0.49	0.62
11	0.68	0.54	0.63	0.13	0.5	0.05	0.18	0.67	0.1	0.41	0.36	0.15	0.45	0.5	0.52
12	0.81	0.61	0.55	0.5	0.53	0.02	0.6	0.69	0.22	0.11	0.3	0.61	0.48	0.48	0.36
Average	0.636667	0.356667	0.380833	0.365833	0.564167	0.33	0.541667	0.575	0.216667	0.385	0.405833	0.395	0.470833	0.4975	0.401667
	ARLKO U2OS V1FAM+V2ARLWT LC3 Ubi Torin 1,lif
Ubi	1	2	3	4	5	6	7	8	9	10	11
1	0.24	0.11	0.21	0.4	0.24	0.47	0.42	0.2	0.25	0.12	0.14
2	0.38	0.19	0.14	0.28	0.27	0.53	0.13	0.3	0.23	0.24	0.26
3	0.32	0.17	0.18	0.17	0.3	0.22	0.15	0.33	0.33	0.03	0.4
4	0.2	0.15	0.2	0.22	0.16	0.19	0.17	0.19	0.27	0.05	0.25
5	0.29	0.17	0.11	0.23	0.28	0.25	0.37	0.43	0.1	0.19	0.06
6	0.19	0.07	0.17	0.19	0.17	0.13	0.26	0.04	0.17	0.31	0.06
7	0.47	0.1	0.26	0.38	0.21	0.22	0.12	0.48	0.12	0.04	0.13
8	0.18	0.09	0.21	0.03	0.36	0.24	0.15	0.48	0.49	0.18	0.29
9	0.39	0.16	0.32	0.06	0.44	0.61	0.49	0.31	0.2	0.28	0.08
10	0.27	0.14	0.13	0.07	0.26	0.59	0.32	0.2	0.61	0.03	0.16
Average	0.293	0.135	0.193	0.203	0.269	0.345	0.258	0.296	0.277	0.147	0.183
	ARLKO U2OS V1FAM+V2ARL7KR LC3 Ubi Torin 1,lif
Ubi	1	3	4	5	5.5	6	8	10	11	12	13
1	0.05	0.26	0.3	0.19	0.19	0.15	0.55	0.13	0.09	0.19	0.02
2	0.17	0	0.04	0.14	0.12	0.06	0.08	0.25	0.18	0.2	0.18
3	0.08	0.1	0.07	0.26	0.07	0.11	0.13	0.16	0.08	0.22	0.15
4	0.13	0.22	0.27	0.06	0.21	0.11	0.1	0.1	0.05	0.22	0.21
5	0.08	0.03	0.18	0.18	0.2	0.25	0.36	0.09	0.01	0	0.24
6	0.06	0.06	0.19	0.3	0.12	0.09	0.36	0.36	0.14	0.11	0.19
7	0.19	0.27	0.12	0.29	0.04	0.22	0.07	0.29	0.13	0.02	0.1
8	0.54	0.11	0	0.05	0.17	0.38	0.25	0.09	0.09	0.21	0.16
9	0.4	0.11	0.09	0.07	0.04	0.26	0.65	0.35	0.03	0.13	0.19
10	0.1	0.16	0.04	0.11	0.08	0.18	0	0.31	0.19	0	0.17
Average	0.18	0.132	0.13	0.165	0.124	0.181	0.255	0.213	0.099	0.13	0.161

## Sheet: Fig4 - J
		Ubiquitinated / total peptide intensities
		V1V2 ARL6IP1			V1 ARL6IP1 AMFR WT V2			V1 ARL6IP1 AMFR RING V2
	96	3.89368	3.93301	3.66521	65.1235	54.1909	27.8044	26.7024	18.4093	20.9877
	114	0	0	0	55.7367	46.0938	23.5092	23.8996	16.2139	18.814

## Sheet: Fig4 - K
	Liposome diameter norm. to mean of tag control
	Ubi_Arl_-ATP	Ubi_Arl_+ATP	tag control
	0.152569	0.584458	1.4318
	0.326263	0.298097	0.889596
	0.187778	0.157264	1.22525
	0.110319	0.469444	0.713555
	0.298097	0.605583	1.44354
	0.490569	0.107972	2.00453
	0.852041	0.192472	1.12432
	0.173694	0.391986	0.246458
	1.15014	0.169	0.999915
	1.08911	0.281666	0.532819
	0.453013	0.363819	0.110319
	0.417805	0.413111	0.906027
	0.356777	0.504652	0.492916
	0.516388	0.187778	0.178389
	0.166653	1.43885	0.194819
	1.01635	0.260541	2.91759
	0.43893	0.434236	1.3074
	0.429541	0.075111	0.284014
	0.248805	0.10093	0.436583
	0.119708	0.136139	0.399027
	0.457708	0.206555	0.434236
	0.276972	1.43415	2.32844
	0.138486	0.413111	0.38025
	0.837957	0.0844999	1.33557
	0.38025	0.485874	0.239416
	0.56568	0.35443	0.180736
	0.187778	0.171347	2.44111
	0.950624	0.537513	0.326263
	0.117361	0.258194	0.633749
	0.382597	0.2535	0.65018
	0.110319	0.342694	0.399027
	0.429541	0.610277	0.335652
	0.844999	0.232375	0.802749
	0.781624	0.544555	0.880207
	0.333305	0.244111	0.187778
	1.48344	1.28862	0.288708
	0.232375	0.521083	0.276972
	0.176041	0.232375	1.45528
	0.166653	0.406069	0.863777
	0.133792	1.83318	2.53734
	0.230027	0.309833	2.9575
	0.626708	0.659569	0.316875
	0.927152	0.145528	2.197
	0.434236	0.427194	2.35661
	0.12675	0.471791	0.2535
	0.150222	0.150222	0.338
	1.02104	0.131444	0.232375
	1.65948	0.225333	0.29575
	1.35435	0.138486	0.866124
	1.10319	0.622013	0.875513
	0.556291	0.105625	0.274625
	0.363819	0.2535	0.509347
	0.73468	1.74398	0.21125
	0.340347	0.21125	0.110319
	0.119708	0.305138	0.441277
	0.558638	0.159611	1.10319
	1.32618	1.3919	1.04451
	0.225333	0.403722	0.366166
	0.105625	0.509347	0.342694
	0.417805	0.485874	0.309833
	0.0868471	0.377902	0.908374
	0.279319	0.10093	0.272278
	0.406069	0.192472	0.591499
	0.246458	0.213597	1.25341
	0.622013	0.192472	1.41537
	0.457708	3.89169	1.6454
	0.60793	0.373208	0.65018
	1.41068	0.197166	0.22768
	0.157264	0.173694	0.443624
	0.281666	0.122055	0.591499
	0.291055	0.570374	0.844999
	0.316875	2.1923	0.497611
	0.260541	0.366166	0.476486
	0.525777	0.10093	0.201861
	0.0633749	0.136139	0.138486
	0.298097	0.265236	1.91064
	0.147875	0.119708	0.812138
	0.504652	0.288708	0.633749
	0.795707	0.307486	1.43415
	1.04921	0.342694	0.823874
	0.769888	0.157264	0.532819
	0.631402	0.375555	0.570374
	0.528124	1.61019	0.436583
	0.509347	0.415458	1.26046
	0.309833	0.366166	0.330958
	0.105625	0.173694	2.71573
	0.197166	0.22768	0.758152
	0.373208	0.661916	1.0093
	0.260541	0.180736	1.76042
	0.107972	0.152569	1.12432
	0.26993	0.258194	0.884902
	0.251153	0.215944	0.661916
	0.166653	0.293402	0.772235
	0.197166	0.941235	1.44589
	0.558638	0.706513	4.26959
	0.159611	0.119708	0.234722
	0.575069	0.251153	0.187778
	0.86143	0.232375	0.201861
	0.786319	2.37304	1.37078
	0.640791	0.450666	2.54673
	0.173694	0.244111	2.4857
	0.262889	0.673652	3.08894
	0.218291	0.0891943	1.32149
	0.389638	0.112667	0.729985
	0.711207	0.096236	1.99748
	0.147875	0.305138	0.525777
	0.173694	0.192472	0.610277
	1.29801	0.427194	1.07503
	0.626708	0.215944	0.298097
	0.316875	0.48118	0.342694
	0.309833	0.26993	0.2535
	0.514041	0.333305	0.70886
	0.328611	0.370861	1.42241
	0.204208	0.260541	0.610277
	0.251153	0.0891943	1.52804
	0.267583	0.105625	0.748763
	0.183083	0.218291	0.166653
	0.112667	0.276972	0.201861
	0.178389	0.26993	2.366
	0.612624	0.122055	0.694777
	0.298097	0.150222	0.302791
	0.471791	0.208902	0.234722
	2.24864	0.12675	0.575069
	2.44346	0.124403	4.04191
	0.791013	0.511694	0.992874
	0.718249	0.187778	3.0819
	0.220639	0.427194	0.901332
	0.476486	0.910721	0.302791
	2.62889	0.255847	0.737027
	0.549249	0.288708	0.729985
	0.913068	0.420152	0.521083
	0.157264	0.779277	3.31193
	0.399027	0.197166	1.66183
	3.63115	0.208902	1.02808
	0.506999	0.326263	0.474138
	0.171347	0.384944	0.248805
	0.375555	0.119708	0.246458
	1.09146	0.913068	2.91525
	0.230027	2.01157	2.01391
	0.194819	0.302791	2.79084
	0.129097	0.713555	2.56786
	0.356777	0.157264	0.208902
	0.18543	0.727638	1.11024
	0.305138	1.79328	0.164305
	0.133792	0.29575	0.720596
	0.220639	0.194819	0.657221
	0.246458	0.22768	2.81666
	0.701819	0.183083	1.36608
	0.199514	0.157264	1.62662
	0.157264	0.178389	0.553944
	0.319222	0.338	1.84257
	0.403722	0.26993	0.685388
	0.138486	0.570374	0.683041
	0.107972	0.246458	1.58672
	0.133792	1.07268	1.72286
	0.107972	0.760499	2.92698
	1.17126	0.204208	1.10085
	0.220639	1.11258	1.32383
	0.288708	0.546902	2.00218
	0.222986	0.220639	0.305138
	0.0844999	0.124403	2.11954
	0.133792	0.492916	1.16657
	0.112667	1.00461	1.19474
	0.274625	0.10093	1.05625
	0.0844999	0.469444	2.05147
	0.197166	1.75337	0.551597
	0.537513	1.44589	0.328611
	0.117361	0.514041	0.586805
	0.180736	0.732333	2.26976
	2.32375	0.462402	0.535166
	0.60793	1.61958	1.01635
	0.704166	0.370861	0.237069
	1.07503	0.70886	0.255847
	0.403722	0.830916	2.79554
	0.373208	0.401375	0.713555
	0.190125	0.173694	1.62897
	0.687735	0.302791	0.56568
	0.568027	0.345041	0.572721
	0.225333	0.410763	1.28628
	0.87786	0.136139	0.816832
	0.612624	0.173694	0.441277
	1.75807	0.187778	0.342694
	1.55621	0.279319	0.222986
	2.92698	0.180736	0.180736
	0.0798055	0.12675	1.3919
	0.556291	0.976443	1.1384
	0.866124	0.981138	0.908374
	0.164305	0.356777	0.62436
	1.33322	0.187778	0.230027
	0.352083	1.50926	2.56316
	0.157264	0.194819	1.36843
	0.70886	0.619666	0.985832
	0.14318	0.265236	0.410763
	0.429541	0.314527	0.234722
	0.335652	0.244111	2.21577
	0.391986	0.096236	2.41294
	0.903679	0.614972	0.488222
	0.532819	2.38712	3.04904
	0.718249	0.807443	0.213597
	0.241764	1.00696	0.448319
	1.26985	0.2535	0.298097
	1.63601	0.633749	0.910721
	0.319222	2.32844	0.699471
	0.525777	0.891943	0.448319
	0.584458	0.147875	0.420152
	0.720596	0.69243	2.57021
	1.88951	0.626708	1.24403
	1.12901	0.107972	1.12432
	0.830916	0.528124	0.575069
	0.760499	0.208902	0.406069
	0.856735	0.960013	0.406069
	0.309833	1.67357	1.8543
	2.4904	0.528124	0.605583
	0.26993	0.448319	1.21586
	0.950624	0.387291	0.934193
	0.178389	0.164305	0.356777
	1.40599	0.124403	0.192472
	2.04443	0.612624	0.284014
	1.67357	0.251153	0.671305
	0.504652	1.11024	0.598541
	0.21125	0.69243	0.640791
	0.922457	0.159611	0.251153
	0.377902	0.56568	1.34261
	1.49518	0.622013
	0.706513	0.133792
	0.215944	0.199514
	0.605583	0.199514
	0.753457	0.164305
	0.187778	0.457708
	0.225333	0.840305
	0.12675	0.22768
	2.47866	0.279319
	1.10789	0.678346
	0.22768	0.391986
	0.79336	0.485874
	0.589152	0.75111
	0.807443	0.795707
	0.18543	1.7299
	1.31679	0.192472
	0.483527	0.748763
	0.52343	0.701819
	0.706513	0.286361
	0.39668	0.568027
	1.54447	1.24637
	0.495263	0.326263
	0.424847	0.140833
	0.596194	0.612624
	0.79336	0.39668
	0.401375	0.208902
	1.40599	0.394333
	0.941235	0.173694
	2.6195	0.389638
	0.180736	0.464749
	0.22768	0.528124
	0.274625	0.356777
	0.133792	0.201861
	0.560985	0.117361
	1.014	1.83553
	0.173694	1.60784
	0.248805	0.828569
	0.260541	0.26993
	0.476486	0.868471
	1.183	0.255847
	0.983485	0.338
	0.77693	0.903679
	0.732333	0.305138
	1.10554	0.164305
	0.201861	0.612624
	0.298097	0.183083
	2.52326	1.5656
	0.532819	0.873166
	2.58664	1.12432
	0.502305	1.01635
	0.178389	1.07503
	0.901332	1.83083
	0.53986	1.91298
	0.347388	0.823874
	0.2535	0.744069
	0.352083	0.370861
	2.31905	0.342694
	1.60784	0.377902
	0.922457	0.795707
	0.579763	1.24168
	0.52343	0.605583
	1.12901	0.589152
	1.02808	0.288708
	0.387291	0.309833
	0.464749	0.377902
	1.00696	1.38721
	0.706513	0.391986
	0.284014	0.321569
	0.903679	0.401375
	0.671305	0.384944
	1.23229	0.805096
	0.737027	0.159611
	0.169	0.570374
	0.39668	0.511694
	0.21125	0.26993
	0.239416	0.225333
	0.180736	0.330958
	0.255847	0.173694
	0.375555	0.208902
	1.1384	1.90125
	0.887249	0.79336
	0.321569	0.781624
	0.246458	0.746416
	0.291055	0.291055
	0.258194	0.549249
	0.147875	0.619666
	0.326263	0.309833
	0.950624	0.403722
	0.896638	0.330958
	0.856735	0.173694
	1.35435	1.08911
	0.157264	0.150222
	0.314527	0.157264
	0.248805	0.293402
	0.262889	0.255847
	0.284014	0.0610277
	0.964707	0.230027
	0.286361	0.112667
	1.09615	0.140833
	0.506999	0.732333
	0.39668	0.410763
	0.363819	0.469444
	0.267583	0.429541
	1.99983	0.201861
	0.948277	0.215944
	0.152569	0.43893
	2.63358	0.260541
	0.887249	0.103278
	0.26993	0.276972
	1.11493	0.823874
	0.898985	0.516388
	0.549249	0.960013
	0.323916	0.774582
	0.788666	0.260541
	0.783971	0.499958
	0.673652	0.384944
	0.361472	0.248805
	0.629055	0.483527
	0.29575	0.417805
	0.150222	0.377902
	2.46928	0.415458
	0.265236	0.215944
	0.488222	0.441277
	0.234722
	1.03043
	0.464749
	0.605583
	0.514041
	0.504652
	0.816832
	1.52569
	1.13605
	0.197166
	0.697124
	0.478833
	0.244111
	0.330958
	0.370861
	1.73225
	0.387291
	0.384944
	1.56325
	1.38721
	0.26993
	1.19474
	1.16891
	1.19943
	1.33791
	0.403722
	2.51387
	1.27454
	0.934193
	1.58672
	0.26993
	0.62436
	0.262889
	0.276972
	0.636096
	0.262889
	0.626708
	0.119708
	0.232375
	1.25107
	0.575069
	0.800402
	0.21125
	1.30271
	0.387291
	0.668957
	0.694777
