# Supplementary material for: Heteromeric clusters of ubiquitinated ER-shaping proteins drive ER-phagy
Source: Nature. 2023 May 24;618(7964):402–10. doi: 10.1038/s41586-023-06090-9 (PMC10247384; doi:10.1038/s41586-023-06090-9)
Supplement: Supplementary file 11 — Source Data Fig. 5 [file 41586_2023_6090_MOESM11_ESM.xlsx]

## Sheet: Fig5 - B
															AUTOPHAGOSOMES		AUTOLYSOSOMES
		Area	LC3b	Punctae/Area	mCherry	Punctae/Area	GFP	Punctae/Area	LC3b-mCherry	Punctae/Area	LC3b-GFP	Punctae/Area	mCherry-GFP	Punctae/Area	LC3b-mCherry-GFP	Punctae/Area	LC3b-mCherry only	Punctae/Area
	WT OE1	1240.28	324	0.261231	339	0.273325	209	0.16851	147	0.118522	53	0.0427323	114	0.0919147	48	0.0387009	99	0.0798207
	WT OE2	1100.38	236	0.214472	624	0.567079	678	0.616154	116	0.105419	94	0.0854254	500	0.454391	82	0.07452	34	0.0308986
	WT OE3	1708.76	538	0.314849	323	0.189026	896	0.524357	211	0.123481	199	0.116459	219	0.128163	135	0.0790048	76	0.0444767
	WT OE4	2491.78	381	0.152902	3161	1.26857	3805	1.52702	236	0.0947113	231	0.0927047	2896	1.16222	192	0.0770532	44	0.017658
	WT OE5	838.11	84	0.100226	220	0.262495	150	0.178974	58	0.0692033	42	0.0501128	115	0.137213	39	0.0465333	19	0.0226701
	WT OE6	1735.31	530	0.305421	375	0.2161	1002	0.577419	202	0.116406	255	0.146948	338	0.194778	174	0.10027	28	0.0161355
	WT OE7	892.927	287	0.321415	257	0.287817	395	0.442365	130	0.145589	109	0.12207	187	0.209424	86	0.0963125	44	0.0492761
	WT OE8	1622.3	349	0.215127	723	0.445664	838	0.516551	184	0.113419	67	0.0412994	407	0.250878	56	0.0345189	128	0.0789003
	WT OE9	931.787	260	0.279034	185	0.198543	171	0.183518	133	0.142736	102	0.109467	100	0.107321	77	0.0826369	56	0.0600996
	WT OE10	1329.66	655	0.492606	146	0.109802	376	0.282778	130	0.0977691	266	0.200051	143	0.107546	121	0.0910005	9	0.00676863
	WT OE11	1599.55	432	0.270075	588	0.367603	529	0.330717	267	0.166922	158	0.0987776	326	0.203807	145	0.0906503	122	0.0762713
	WT OE12	634.41	142	0.22383	287	0.452389	425	0.669914	73	0.115068	64	0.100881	209	0.32944	52	0.0819659	21	0.0331016
	WT OE13	1124.59	376	0.334343	501	0.445495	484	0.430378	76	0.0675801	68	0.0604664	343	0.305	43	0.0382361	33	0.029344
	WT OE14	1734.02	2024	1.16723	450	0.259513	701	0.404264	224	0.12918	286	0.164935	345	0.19896	147	0.0847743	77	0.0444056
	WT OE15	2062.27	2493	1.20886	598	0.289972	3036	1.47217	328	0.159048	1135	0.550365	582	0.282214	287	0.139167	41	0.019881
	WT OE16	1391.5	421	0.302551	346	0.248652	1130	0.812072	121	0.0869563	191	0.137262	323	0.232123	99	0.0711461	22	0.0158102
	WT OE17	859.152	267	0.310772	209	0.243263	878	1.02194	53	0.0616887	109	0.126869	188	0.21882	41	0.0477215	12	0.0139673
	WT OE18	1218.39	269	0.220784	652	0.535134	169	0.138708	73	0.0599153	14	0.0114906	150	0.123114	14	0.0114906	59	0.0484247
	WT OE19	870.871	300	0.344483	229	0.262955	391	0.448976	100	0.114828	102	0.117124	181	0.207838	68	0.0780827	32	0.0367448
	WT OE20	707.501	258	0.364664	146	0.20636	746	1.05442	71	0.100353	128	0.180918	143	0.20212	66	0.0932861	5	0.00706713
	WT OE21	495.084	136	0.274701	236	0.476687	233	0.470627	33	0.0666554	14	0.028278	148	0.298939	10	0.0201986	23	0.0464568
	WT OE22	1085.34	285	0.26259	351	0.3234	345	0.317872	120	0.110564	89	0.0820017	270	0.248769	77	0.0709453	43	0.0396188
	WT OE23	750.137	274	0.365267	296	0.394595	296	0.394595	119	0.158638	86	0.114646	210	0.279949	66	0.0879839	53	0.0706538
	WT OE24	1079.43	242	0.224192	495	0.458574	601	0.556774	64	0.0592904	36	0.0333508	361	0.334435	16	0.0148226	48	0.0444678
	WT OE25	555.582	151	0.271787	135	0.242988	299	0.538174	57	0.102595	78	0.140393	107	0.192591	46	0.0827961	11	0.0197991
	WT OE26	1695.8	418	0.246492	564	0.332587	277	0.163345	204	0.120297	95	0.0560209	223	0.131502	87	0.0513033	117	0.0689941
	WT OE27	1949.63	1889	0.968902	660	0.338526	948	0.486246	293	0.150285	326	0.167211	472	0.242097	178	0.0912994	115	0.0589856
	WT OE28	841.519	210	0.249549	177	0.210334	111	0.131904	72	0.0855596	27	0.0320848	86	0.102196	22	0.0261432	50	0.0594164
	WT OE29	1021.8	329	0.321981	592	0.579371	512	0.501078	152	0.148757	91	0.0890587	360	0.35232	74	0.0724214	78	0.076336
	WT OE30	1143.46	363	0.317458	202	0.176657	457	0.399665	106	0.0927013	131	0.114565	157	0.137303	88	0.0769596	18	0.0157417
	KO OE 1	803.312	273	0.339843	547	0.680931	197	0.245235	81	0.100833	8	0.00995877	90	0.112036	6	0.00746908	75	0.0933635
	KO OE 2	1280.21	300	0.234337	265	0.206997	303	0.23668	169	0.13201	138	0.107795	187	0.14607	121	0.0945157	48	0.0374938
	KO OE 3	920.981	267	0.289908	202	0.219331	550	0.597189	139	0.150926	165	0.179157	169	0.1835	114	0.123781	25	0.027145
	KO OE 4	1030.58	194	0.188243	236	0.228997	1242	1.20514	118	0.114498	131	0.127113	215	0.20862	95	0.0921809	23	0.0223175
	KO OE 5	1388.65	257	0.185072	215	0.154827	590	0.424874	87	0.062651	27	0.0194434	60	0.0432076	14	0.0100818	73	0.0525692
	KO OE 6	2122.66	270	0.127199	480	0.226131	1612	0.759423	168	0.0791458	130	0.0612438	362	0.17054	106	0.0499372	62	0.0292086
	KO OE 7	1059	268	0.253069	669	0.631729	600	0.566573	122	0.115203	103	0.0972618	515	0.486309	90	0.084986	32	0.0302172
	KO OE 8	1293.69	327	0.252766	623	0.481569	718	0.555002	161	0.12445	119	0.0919851	469	0.362529	104	0.0803903	57	0.0440601
	KO OE 9	1288.95	257	0.199387	345	0.26766	334	0.259126	151	0.11715	105	0.0814618	221	0.171458	93	0.0721519	58	0.0449979
	KO OE 10	1288.62	310	0.240566	191	0.14822	608	0.471821	146	0.113299	166	0.128819	183	0.142012	132	0.102435	14	0.0108643
	KO OE 11	1552	363	0.233892	370	0.238402	519	0.334407	95	0.0612114	86	0.0554124	302	0.194588	71	0.0457475	24	0.0154639
	KO OE 12	1133.55	175	0.154382	95	0.0838076	458	0.404041	60	0.0529311	78	0.0688104	76	0.0670461	44	0.0388161	16	0.014115
	KO OE 13	1775.56	309	0.17403	466	0.262452	315	0.177409	106	0.0596994	76	0.0428034	277	0.156007	68	0.0382978	38	0.0214017
	KO OE 14	950.033	205	0.215782	337	0.354725	475	0.499983	89	0.093681	78	0.0821024	311	0.327357	66	0.0694713	23	0.0242097
	KO OE 15	687.166	140	0.203735	126	0.183362	653	0.95028	62	0.0902257	82	0.119331	120	0.17463	54	0.0785836	8	0.011642
	KO OE 16	1091.35	220	0.201586	131	0.120035	367	0.336282	53	0.0485638	69	0.0632246	88	0.0806343	33	0.0302379	20	0.018326
	KO OE 17	915.05	214	0.233867	171	0.186875	713	0.779192	79	0.0863341	99	0.108191	157	0.171575	58	0.0633845	21	0.0229496
	KO OE 18	1993.68	401	0.201135	375	0.188094	783	0.392741	129	0.0647044	133	0.0667108	281	0.140945	85	0.0426347	44	0.0220697
	KO OE 19	1604.75	566	0.352703	491	0.305967	321	0.200031	140	0.087241	90	0.0560835	274	0.170743	77	0.0479826	63	0.0392585
	KO OE 20	704.254	186	0.264109	78	0.110755	110	0.156194	50	0.0709971	53	0.0752569	67	0.0951361	48	0.0681572	2	0.00283988
	KO OE 21	1427.38	467	0.327172	29	0.0203169	311	0.217881	16	0.0112093	51	0.0357297	15	0.0105087	7	0.00490408	9	0.00630525
	KO OE 22	1301.93	284	0.218138	321	0.246557	468	0.359466	82	0.0629834	69	0.0529982	232	0.178197	47	0.0361002	35	0.0268831
	KO OE 23	844.732	135	0.159814	594	0.703182	728	0.861812	49	0.0580066	42	0.0497199	461	0.545735	25	0.0295952	24	0.0284114
	KO OE 24	1023.15	273	0.266823	175	0.17104	761	0.74378	76	0.0742803	84	0.0820992	144	0.140742	49	0.0478912	27	0.026389
	KO OE 25	1502.77	358	0.238227	452	0.300778	455	0.302774	109	0.0725328	91	0.0605549	354	0.235565	72	0.0479116	37	0.0246212
	KO OE 26	1416.9	366	0.25831	349	0.246312	1205	0.850448	114	0.0804573	134	0.0945726	290	0.204672	77	0.054344	37	0.0261133
	KO OE 27	626	202	0.322684	123	0.196486	335	0.535144	37	0.0591054	37	0.0591054	52	0.0830671	9	0.014377	28	0.0447284
	KO OE 28	927.197	221	0.238353	219	0.236196	687	0.740943	77	0.083046	81	0.0873601	167	0.180113	53	0.0571615	24	0.0258845
	KO OE 29	2250.23	417	0.185315	668	0.296859	922	0.409737	126	0.0559944	100	0.04444	516	0.22931	72	0.0319968	54	0.0239976
	KO OE 30	2252.31	480	0.213115	521	0.231318	1253	0.556318	128	0.0568306	144	0.0639344	398	0.176708	83	0.0368511	45	0.0199795

## Sheet: Fig5 - C
															AUTOPHAGOSOMES		AUTOLYSOSOMES
	N	Area	LC3b punctae	Punctae/Area	mCherry punctae	Punctae/Area	GFP Punctae	Punctae/Area	LC3b-mCherry Punctae	Punctae/Area	LC3b-GFP Punctae	Punctae/Area	mCherry-GFP Punctae	Punctae/Area	LC3b-mCherry-GFP Punctae	Punctae/Area	Only LC3b-mCherry punctae	Punctae/Area
	WT Control OE 1	466.573	96	0.205756	146	0.31292	130	0.278627	10	0.0214329	6	0.0128597	122	0.261481	6	0.0128597	4	0.00857315
	WT Control OE 2	712.987	75	0.105191	288	0.403934	278	0.389909	11	0.0154281	8	0.0112204	261	0.366066	7	0.00981785	4	0.0056102
	WT Control OE 3	872.558	286	0.327772	614	0.703678	706	0.809115	194	0.222335	76	0.0871002	405	0.464153	67	0.0767857	127	0.145549
	WT Control OE 4	4641.11	58	0.012497	596	0.128418	2172	0.467991	14	0.00301652	18	0.00387838	575	0.123893	12	0.00258559	2	0.000430931
	WT Control OE 5	1322.56	429	0.324371	673	0.508861	483	0.365201	167	0.12627	48	0.0362932	317	0.239686	37	0.027976	130	0.0982941
	WT Control OE 6	929.431	270	0.2905	327	0.351828	492	0.529356	79	0.0849982	48	0.0516445	204	0.219489	30	0.0322778	49	0.0527204
	WT Control OE 7	855.794	153	0.178781	333	0.389112	509	0.594769	59	0.0689418	45	0.0525827	286	0.334193	30	0.0350552	29	0.0338867
	WT Control OE 8	576.301	169	0.29325	434	0.753079	510	0.884954	75	0.13014	53	0.0919658	384	0.666318	42	0.0728786	33	0.0572617
	WT Control OE 9	3269.99	1228	0.375536	1039	0.317738	2058	0.629359	255	0.0779818	247	0.0755354	924	0.282569	146	0.0446484	109	0.0333334
	WT Control OE 10	318.692	105	0.329472	64	0.200821	111	0.348299	38	0.119237	41	0.128651	58	0.181994	30	0.0941348	8	0.0251026
	WT Control OE 11	1849.02	338	0.1828	251	0.135748	358	0.193616	76	0.0411029	37	0.0200106	176	0.0951856	28	0.0151432	48	0.0259597
	WT Control OE 12	382.86	108	0.282087	181	0.472758	181	0.472758	50	0.130596	35	0.0914172	148	0.386564	31	0.0809695	19	0.0496265
	WT Control OE 13	385.434	271	0.703104	247	0.640836	187	0.485167	94	0.243881	53	0.137507	157	0.407333	42	0.108968	52	0.134913
	WT Control OE 14	1267.74	242	0.19089	629	0.496157	1107	0.873204	124	0.0978115	82	0.0646818	537	0.423587	60	0.0473281	64	0.0504833
	WT Control OE 15	321.182	103	0.32069	74	0.230399	150	0.467025	41	0.127653	45	0.140107	70	0.217945	37	0.115199	4	0.012454
	WT Control OE 16	824.904	483	0.585523	210	0.254575	659	0.798881	86	0.104255	119	0.144259	165	0.200023	52	0.0630376	34	0.0412169
	WT Control OE 17	343.076	154	0.44888	40	0.116592	232	0.676235	23	0.0670405	61	0.177803	31	0.090359	20	0.0582961	3	0.00874442
	WT Control OE 18	1317.77	312	0.236763	112	0.0849919	705	0.534994	84	0.063744	118	0.0895451	107	0.0811977	71	0.0538788	13	0.00986514
	WT Control OE 19	503.283	180	0.357652	192	0.381495	271	0.538464	93	0.184787	60	0.119217	130	0.258304	39	0.0774912	54	0.107295
	WT Control OE 20	282.701	84	0.297134	38	0.134418	155	0.548282	29	0.102582	47	0.166253	37	0.13088	28	0.0990446	1	0.00353731
	WT Control OE 21	1181.23	248	0.20995	387	0.327624	692	0.58583	132	0.111748	61	0.051641	282	0.238734	48	0.0406356	84	0.0711123
	WT Control OE 22	434.207	258	0.594187	213	0.490549	231	0.532004	126	0.290184	63	0.145092	110	0.253335	43	0.0990311	83	0.191153
	WT Control OE 23	506.179	301	0.594651	106	0.209412	154	0.30424	88	0.173852	101	0.199534	98	0.193607	74	0.146193	14	0.0276582
	WT Control OE 24	788.094	194	0.246164	535	0.678853	900	1.142	92	0.116737	74	0.0938974	490	0.621753	55	0.0697886	37	0.0469487
	WT Control OE 25	1055.2	351	0.332637	495	0.469103	394	0.373387	208	0.197118	64	0.0606517	276	0.261561	59	0.0559133	149	0.141205
	WT Control OE 26	771.118	303	0.392936	278	0.360516	230	0.298268	108	0.140056	73	0.0946677	191	0.247692	64	0.0829964	44	0.05706
	WT Control OE 27	826.926	264	0.319255	129	0.155999	298	0.360371	57	0.06893	68	0.0822323	104	0.125767	40	0.0483719	17	0.0205581
	WT Control OE 28	508.189	197	0.387651	328	0.645429	349	0.686752	51	0.100356	45	0.0885497	262	0.515556	34	0.0669042	17	0.0334521
	WT Control OE 29	690.43	304	0.440305	178	0.25781	249	0.360645	105	0.152079	104	0.150631	166	0.24043	90	0.130354	15	0.0217256
	WT Control OE 30	472.315	255	0.539894	205	0.434032	187	0.395922	109	0.230778	50	0.105862	122	0.258302	44	0.0931582	65	0.13762
	WT Control OE 31	889.462	315	0.354147	363	0.408112	400	0.44971	181	0.203494	57	0.0640837	171	0.192251	42	0.0472196	139	0.156274
	WT Control OE 32	430.225	328	0.762392	347	0.806555	200	0.464873	111	0.258005	38	0.0883259	120	0.278924	23	0.0534604	88	0.204544
	WT Control OE 33	1045.1	410	0.392306	225	0.21529	620	0.593244	47	0.0449717	99	0.0947276	206	0.19711	37	0.0354032	10	0.00956844
	WT Control OE 34	610.577	320	0.524094	240	0.393071	148	0.242394	72	0.117921	51	0.0835275	112	0.183433	38	0.0622362	34	0.055685
	WT Control OE 35	1202.59	359	0.298524	534	0.444043	301	0.250294	198	0.164645	38	0.0315986	218	0.181276	26	0.0216201	172	0.143025
	WT Control OE 36	466.272	180	0.386041	111	0.238058	407	0.872881	62	0.13297	95	0.203744	102	0.218756	54	0.115812	8	0.0171574
	WT Control OE 37	958.155	324	0.33815	452	0.47174	560	0.584457	73	0.0761881	69	0.0720134	373	0.38929	44	0.0459216	29	0.0302665
	WT Control OE 38	536.224	205	0.382303	339	0.632198	389	0.725443	75	0.139867	62	0.115623	275	0.512845	41	0.0764606	34	0.0634063
	WT Control OE 39	627.247	272	0.433641	185	0.29494	334	0.532486	73	0.116382	66	0.105222	149	0.237546	39	0.0621765	34	0.0542051
	WT Control OE 40	733.11	246	0.335557	469	0.63974	522	0.712035	196	0.267354	45	0.0613823	160	0.218248	38	0.051834	158	0.21552
	WT Control OE 41	460.012	171	0.371729	290	0.630418	399	0.867369	56	0.121736	48	0.104345	236	0.51303	26	0.0565203	30	0.0652157
	WT Control OE 42	568.788	575	1.01092	320	0.5626	694	1.22014	99	0.174054	212	0.372722	298	0.523921	79	0.138892	20	0.0351625
	WT Control OE 43	1055.14	209	0.198078	286	0.271055	211	0.199974	112	0.106147	18	0.0170594	121	0.114677	17	0.0161116	95	0.0900356
	WT Control OE 44	1688.21	664	0.393316	409	0.242268	519	0.307426	236	0.139793	92	0.0544956	163	0.0965519	58	0.0343559	178	0.105437
	WT Control OE 45	1385.44	676	0.487932	561	0.404926	570	0.411422	311	0.224478	96	0.0692922	235	0.169621	82	0.0591871	229	0.165291
	K193F*fs Hom. Patient OE N1	642.714	198	0.308069	336	0.522783	168	0.261392	47	0.0731274	15	0.0233385	120	0.186708	10	0.015559	37	0.0575684
	K193F*fs Hom. Patient OE N2	1367.83	418	0.305594	481	0.351653	853	0.623617	103	0.075302	106	0.0774952	414	0.30267	62	0.0453274	41	0.0299746
	K193F*fs Hom. Patient OE N3	658.036	150	0.227951	243	0.369281	350	0.531886	52	0.079023	34	0.0516689	171	0.259864	22	0.0334328	30	0.0455902
	K193F*fs Hom. Patient OE N4	1421.68	399	0.280653	391	0.275026	708	0.498001	184	0.129424	62	0.0436102	249	0.175144	52	0.0365763	132	0.0928476
	K193F*fs Hom. Patient OE N5	716.345	126	0.175893	277	0.386685	300	0.418793	18	0.0251276	28	0.0390873	249	0.347598	11	0.0153557	7	0.00977183
	K193F*fs Hom. Patient OE N6	1210.45	329	0.2718	314	0.259408	2	0.00165228	276	0.228015	0	0	1	0.00082614	0	0	276	0.228015
	K193F*fs Hom. Patient OE N7	1519.12	370	0.243562	72	0.0473958	1	0.000658275	70	0.0460793	0	0	1	0.000658275	0	0	70	0.0460793
	K193F*fs Hom. Patient OE N8	3437.94	415	0.120712	66	0.0191975	0	0	63	0.0183249	0	0	0	0	0	0	63	0.0183249
	K193F*fs Hom. Patient OE N9	4277.74	544	0.12717	42	0.00981826	1	0.000233768	35	0.00818188	1	0.000233768	1	0.000233768	1	0.000233768	34	0.00794812
	K193F*fs Hom. Patient OE N10	922.886	350	0.379245	45	0.0487601	306	0.331569	40	0.0433423	71	0.0769326	36	0.0390081	31	0.0335903	9	0.00975202
	K193F*fs Hom. Patient OE N11	2626.56	514	0.195693	856	0.325902	364	0.138584	165	0.0628198	77	0.0293159	310	0.118025	74	0.0281737	91	0.0346461
	K193F*fs Hom. Patient OE N12	953.436	223	0.233891	115	0.120616	110	0.115372	62	0.065028	12	0.0125861	56	0.0587349	10	0.0104884	52	0.0545396
	K193F*fs Hom. Patient OE N13	1199.98	152	0.126669	137	0.114169	198	0.165003	59	0.0491676	28	0.0233338	85	0.0708346	26	0.0216671	33	0.0275005
	K193F*fs Hom. Patient OE N14	505.644	219	0.433111	285	0.563638	192	0.379714	70	0.138437	58	0.114705	129	0.25512	43	0.0850401	27	0.0533973
	K193F*fs Hom. Patient OE N15	1013.66	205	0.202237	220	0.217035	148	0.146005	63	0.062151	39	0.0384744	123	0.121342	36	0.0355148	27	0.0266361
	K193F*fs Hom. Patient OE N16	962.665	143	0.148546	37	0.038435	498	0.517314	20	0.0207757	52	0.0540167	37	0.038435	19	0.0197369	1	0.00103878
	K193F*fs Hom. Patient OE N17	1060.62	473	0.445966	289	0.272482	288	0.27154	116	0.10937	40	0.0377138	129	0.121627	24	0.0226283	92	0.0867418
	K193F*fs Hom. Patient OE N18	1139.68	234	0.205321	577	0.506282	886	0.777411	78	0.0684402	67	0.0587884	440	0.386073	40	0.0350975	38	0.0333427
	K193F*fs Hom. Patient OE N19	1089.13	198	0.181796	644	0.591298	874	0.802475	141	0.129461	131	0.120279	560	0.514172	117	0.107425	24	0.0220359
	K193F*fs Hom. Patient OE N20	1076.81	247	0.229382	200	0.185734	195	0.181091	99	0.0919386	99	0.0919386	116	0.107726	66	0.0612924	33	0.0306462
	K193F*fs Hom. Patient OE N21	1119.8	262	0.233971	102	0.0910879	145	0.129488	94	0.0839438	108	0.0964461	81	0.0723345	72	0.0642974	22	0.0196464
	K193F*fs Hom. Patient OE N23	572.553	131	0.2288	235	0.410442	554	0.967596	35	0.0611297	43	0.0751022	208	0.363285	25	0.0436641	10	0.0174656
	K193F*fs Hom. Patient OE N24	1483.14	223	0.150357	793	0.534676	1016	0.685033	101	0.0680987	55	0.0370835	618	0.416683	43	0.0289925	58	0.0391062
	K193F*fs Hom. Patient OE N25	1320.99	195	0.147616	691	0.523092	630	0.476915	79	0.0598036	27	0.0204392	445	0.336868	20	0.0151401	59	0.0446634
	K193F*fs Hom. Patient OE N26	913.819	107	0.117091	319	0.349084	115	0.125845	28	0.0306406	11	0.0120374	83	0.0908276	9	0.00984878	19	0.0207919
	K193F*fs Hom. Patient OE N27	688.464	395	0.573741	364	0.528713	446	0.647819	94	0.136536	97	0.140893	331	0.48078	68	0.0987706	26	0.0377652
	K193F*fs Hom. Patient OE N28	972.289	219	0.225242	106	0.109021	349	0.358947	71	0.0730236	90	0.0925651	95	0.0977076	69	0.0709666	2	0.002057
	K193F*fs Hom. Patient OE N29	5369.18	700	0.130374	350	0.0651869	858	0.159801	117	0.0217911	102	0.0189973	254	0.0473071	57	0.0106162	60	0.0111749
	K193F*fs Hom. Patient OE N30	874.341	322	0.368277	426	0.487224	671	0.767435	102	0.116659	70	0.0800603	287	0.328247	39	0.044605	63	0.0720543
	K193F*fs Hom. Patient OE N31	999.241	150	0.150114	508	0.508386	538	0.538409	27	0.0270205	29	0.029022	409	0.409311	17	0.0170129	10	0.0100076
	K193F*fs Hom. Patient OE N32	958.599	114	0.118924	425	0.443355	248	0.258711	78	0.0813687	51	0.0532026	212	0.221156	51	0.0532026	27	0.0281661
	K193F*fs Hom. Patient OE N33	607.092	307	0.505689	186	0.306379	326	0.536986	88	0.144953	96	0.158131	175	0.288259	67	0.110362	21	0.0345911
	K193F*fs Hom. Patient OE N34	853.451	198	0.231999	249	0.291757	219	0.256605	38	0.0445251	16	0.0187474	136	0.159353	9	0.0105454	29	0.0339797
	K193F*fs Hom. Patient OE N35	2324.36	403	0.173381	170	0.0731384	1000	0.430226	109	0.0468946	168	0.072278	156	0.0671153	80	0.0344181	29	0.0124766
	K193F*fs Hom. Patient OE N36	566.354	154	0.271915	138	0.243664	400	0.706272	49	0.0865183	64	0.113004	130	0.229538	45	0.0794556	4	0.00706272
	K193F*fs Hom. Patient OE N37	417.053	189	0.45318	173	0.414815	443	1.06222	45	0.1079	62	0.148662	164	0.393235	34	0.0815244	11	0.0263755
	K193F*fs Hom. Patient OE N38	1099.47	216	0.196459	343	0.311969	1103	1.00321	64	0.05821	77	0.0700339	302	0.274678	48	0.0436575	16	0.0145525
	K193F*fs Hom. Patient OE N39	712.864	110	0.154307	149	0.209016	201	0.281961	33	0.0462921	34	0.0476949	130	0.182363	25	0.0350698	8	0.0112223
	K193F*fs Hom. Patient OE N40	956.668	128	0.133798	441	0.460975	73	0.0763065	70	0.0731706	31	0.0324041	67	0.0700347	28	0.0292683	42	0.0439024
	K193F*fs Hom. Patient OE N41	716.106	160	0.223431	385	0.53763	330	0.460826	57	0.0795972	55	0.0768043	280	0.391004	47	0.0656327	10	0.0139644
	K193F*fs Hom. Patient OE N42	930.94	125	0.134273	637	0.684255	662	0.711109	46	0.0494124	13	0.0139644	490	0.52635	11	0.011816	35	0.0375964
	K193F*fs Hom. Patient OE N43	635.05	364	0.573183	81	0.127549	458	0.721203	56	0.088182	125	0.196835	53	0.083458	38	0.0598378	18	0.0283442
	K193F*fs Hom. Patient OE N44	1442.04	210	0.145627	663	0.459765	396	0.274611	101	0.0700396	56	0.0388338	300	0.208038	46	0.0318992	55	0.0381404
	K193F*fs Hom. Patient OE N45	857.827	125	0.145717	492	0.573542	442	0.515255	26	0.0303091	13	0.0151546	367	0.427825	11	0.0128231	15	0.017486

## Sheet: Fig5 - D
		WT MEFs
		Image	Cell Area	Climp63 Area	% Climp63 Area	Rtn4 Area	% Rtn4 Area	Ratio Climp63/Rtn4
	n1	N1	1999.44	237.105	11.8586	367.685	18.3894	0.644859
		N2	2700.95	452.307	16.7462	623.968	23.1018	0.724888
		N3	1630.43	159.226	9.76589	425.095	26.0726	0.374566
		N4	1750.24	144.266	8.24264	399.516	22.8263	0.361102
		N5	2578.09	368.576	14.2965	630.569	24.4587	0.584513
		N6	1370.46	217.45	15.867	378.815	27.6415	0.574027
		N7	2946.07	424.028	14.393	680.529	23.0995	0.623086
		N8	2441.41	354.043	14.5016	426.224	17.4581	0.83065
		N9	2238.49	326.423	14.5823	591.592	26.4281	0.55177
		N10	1694.94	280.382	16.5422	514.09	30.3308	0.545395
		N11	1352.25	169.885	12.5632	403.084	29.8085	0.421463
		N12	2130.37	385.833	18.1111	699.822	32.8498	0.55133
		N13	2501.39	283.692	11.3414	799.449	31.9602	0.354859
		N14	1648.66	398.624	24.1786	509.14	30.882	0.782936
		N15	1501.2	263.426	17.5477	613.082	40.8396	0.429675
	n2	N1	2316.3	232.007	10.0163	985.948	42.5656	0.235314
		N2	2539.33	217.624	8.57014	1212.58	47.752	0.179472
		N3	2113.63	335.149	15.8566	1150.98	54.4553	0.291185
		N4	2689.69	245.53	9.12857	1220.12	45.3628	0.201235
		N5	1487.79	179.929	12.0937	782.302	52.5813	0.229999
		N6	2523.1	194.759	7.71902	984.331	39.0127	0.197859
		N7	1493.15	184.715	12.3708	841.437	56.353	0.219523
		N8	2979.74	292.303	9.80968	1108.73	37.2088	0.263639
		N9	1286.39	163.147	12.6825	331.801	25.7932	0.491701
		N10	1163.32	220.86	18.9854	227.221	19.5321	0.972005
		N11	2554.39	215.501	8.43651	1125.32	44.0542	0.191503
		N12	1966.23	212.766	10.821	817.298	41.5668	0.260329
		N13	2717.3	321.187	11.8201	1174.05	43.2065	0.273572
		N14	2441	288.955	11.8376	1146.91	46.985	0.251943
		N15	2064.05	365.49	17.7074	924.041	44.7683	0.395534
	n3	N1	3201.83	270.362	8.44397	1131.59	35.3419	0.238922
		N2	1852.98	234.049	12.631	883.356	47.6722	0.264954
		N3	2011.01	303.028	15.0684	784.422	39.0063	0.386307
		N4	1837.87	227.308	12.368	805.134	43.8079	0.282323
		N5	1590.42	145.645	9.15765	633.883	39.8564	0.229766
		N6	2647.22	250.499	9.46272	982.413	37.1111	0.254983
		N7	1691.52	179.032	10.5841	819.405	48.4418	0.21849
		N8	2284.96	277.383	12.1395	586.158	25.6529	0.473222
		N9	2881.43	435.145	15.1017	1047.74	36.3618	0.415317
		N10	1969.89	358.023	18.1747	784.526	39.8258	0.456356
		N11	1872.45	246.221	13.1497	848.199	45.2989	0.290287
		N12	1454.57	147.302	10.1268	615.308	42.3017	0.239396
		N13	1515.27	142.365	9.39534	574.209	37.8948	0.247932
		N14	1685.17	188.207	11.1684	737.46	43.7618	0.25521
		N15	2784.02	259.184	9.3097	869.56	31.234	0.298063
		Arl6ip1-KO MEFs
		Image	Cell Area	Climp63 Area	% Climp63 Area	Rtn4 Area	% Rtn4 Area	Ratio Climp63/Rtn4
	n1	N1	1411.81	246.537	17.4625	153.317	10.8596	1.60802
		N2	2253.71	381.782	16.9401	627.232	27.8311	0.608677
		N3	2053.22	325.569	15.8565	366.428	17.8465	0.888494
		N4	2005.41	455.51	22.7141	383.952	19.1458	1.18637
		N5	1486.69	437.31	29.4151	639.595	43.0215	0.68373
		N6	1556.04	336.769	21.6428	245.568	15.7817	1.37139
		N7	1751.4	240.956	13.7579	438.021	25.0098	0.550101
		N8	2614.18	473.299	18.1051	944.016	36.1114	0.501368
		N9	2836.47	313.074	11.0374	601.077	21.191	0.520855
		N10	2880.72	535.559	18.5912	694.709	24.1158	0.770911
		N11	1975.91	470.899	23.832	717.094	36.2918	0.656677
		N12	1684.04	489.707	29.0793	602.867	35.7989	0.812297
		N13	1671.64	305.952	18.3025	749.66	44.8459	0.408121
		N14	1616.5	398.678	24.663	614.578	38.019	0.648702
		N15	1397.63	209.279	14.9738	251.973	18.0286	0.830561
	n2	N1	2665.86	367.169	13.773	903.355	33.8861	0.40645
		N2	2416.08	347.417	14.3794	853.473	35.3247	0.407063
		N3	2587.05	439.356	16.9829	967.934	37.4146	0.453911
		N4	1920.92	291.336	15.1665	535.995	27.903	0.543542
		N5	3571.18	458.445	12.8373	1154.59	32.3306	0.397065
		N6	2040.58	347.253	17.0173	730.27	35.7873	0.475513
		N7	1358.15	183.746	13.5291	638.73	47.0294	0.287674
		N8	2448.79	497.035	20.2972	747.265	30.5157	0.665139
		N9	2022.37	370.282	18.3094	411.981	20.3712	0.898784
		N10	2166.68	280.601	12.9507	447.563	20.6566	0.626953
		N11	1218.71	220.549	18.0968	562.008	46.1148	0.39243
		N12	2540.94	416.156	16.378	1114.72	43.8702	0.373329
		N13	2482.91	363.019	14.6207	591	23.8027	0.614245
		N14	1540.73	308.917	20.0501	763.311	49.5422	0.404707
		N15	2083.93	390.322	18.7301	1001.64	48.065	0.389683
	n3	N1	1694.74	237.8	14.0316	49.843	2.94103	4.77098
		N2	2021.92	361.807	17.8942	746.355	36.9131	0.484765
		N3	1740.08	288.759	16.5946	225.21	12.9425	1.28218
		N4	2150.75	386.997	17.9936	227.8	10.5917	1.69885
		N5	1502.14	431.56	28.7297	730.938	48.6599	0.590419
		N6	1847.17	403.375	21.8375	716.247	38.7754	0.563179
		N7	2706.28	496.15	18.3333	869.939	32.1452	0.570327
		N8	1954.15	467.935	23.9458	780.915	39.962	0.599214
		N9	2056.23	266.94	12.982	814.519	39.6123	0.327727
		N10	2112.83	354.765	16.791	641.485	30.3614	0.553037
		N11	2034.8	381.706	18.7589	698.535	34.3295	0.546438
		N12	1476.01	282.823	19.1613	359.009	24.323	0.787788
		N13	2459.68	286.08	11.6308	255.751	10.3977	1.11859
		N14	2420.15	360.394	14.8914	445.011	18.3877	0.809854
		N15	1941.9	374.259	19.2728	701.63	36.1311	0.533414

## Sheet: Fig5 - E
		WT				K193F*fs Homocygous Patient
		ID	Cell Area	Climp63 Area	Climp63/Cell Area	ID	Cell Area	Climp63 Area	Climp63/Cell Area
	n1	WT 1	1162.02	177.367	15.2637	AM 1	1472.45	350.825	23.8259
		WT 2	3625.66	519.58	14.3306	AM 2	2338	519.128	22.204
		WT 3	1883.1	274.75	14.5903	AM 3	2730.55	411.598	15.0738
		WT 4	1741.48	349.08	20.045	AM 4	1580.78	288.298	18.2377
		WT 5	2329.55	406.581	17.4532	AM 5	2277.39	361.55	15.8757
		WT 6	2511.04	309.236	12.3151	AM 6	2937.01	606.923	20.6646
		WT 7	1672.49	180.303	10.7805	AM 7	1801.89	342.625	19.0147
		WT 8	2497.51	359.042	14.376	AM 8	2654.41	529.555	19.95
		WT 9	1785.61	307.943	17.2458	AM 9	2027.48	470.967	23.2292
		WT 10	2298.77	337.699	14.6904	AM 10	2144.62	411.078	19.1679
		WT 11	1344.33	158.129	11.7627	AM 11	1305.37	255.261	19.5546
		WT 12	2193.93	324.062	14.7708	AM 12	1817.94	286.296	15.7483
		WT 13	2502.49	428.345	17.1167	AM 13	1844.44	333.706	18.0926
		WT 14	2005.25	318.578	15.8872	AM 14	2583.24	652.31	25.2517
		WT 15	2341.22	350.782	14.9829	AM 15	1668.63	371.492	22.2633
	n2	WT 16	1868.46	293.825	15.7255	AM 16	1608.59	387.667	24.0999
		WT 17	1839.37	390.409	21.2251	AM 17	1827.97	323.537	17.6992
		WT 18	2586.84	324.88	12.5589	AM 18	2205.55	382.521	17.3436
		WT 19	1674.93	211.959	12.6548	AM 19	1596.12	160.694	10.0678
		WT 20	1942.37	219.805	11.3163	AM 20	2945.04	384.142	13.0437
		WT 21	1730.43	110.709	6.39778	AM 21	2741.77	474.852	17.3192
		WT 22	2126.1	314.883	14.8103	AM 22	1508.16	253.031	16.7774
		WT 23	2187	157.239	7.18973	AM 23	3048.33	455.323	14.9368
		WT 24	2045.3	233.654	11.424	AM 24	2745.73	443.626	16.1569
		WT 25	1705.96	171.865	10.0744	AM 25	3173.6	514.835	16.2224
		WT 26	1476.17	179.617	12.1677	AM 26	1757.81	266.671	15.1707
		WT 27	1162.53	147.379	12.6774	AM 27	2162.24	268.217	12.4046
		WT 28	1311.02	179.113	13.6621	AM 28	2098.19	403.953	19.2525
		WT 29	2885.48	290.452	10.066	AM 29	1692.73	231.754	13.6911
		WT 30	2894.61	243.373	8.40779	AM 30	1521.42	306.531	20.1477
	n3	WT 31	1087.89	112.997	10.3868	AM 31	1278.03	211.353	16.5374
		WT 32	2243.7	289.136	12.8865	AM 32	3106.9	556.428	17.9094
		WT 33	1708.27	180.521	10.5675	AM 33	1605.7	315.47	19.6469
		WT 34	2501.51	256.462	10.2523	AM 34	1811.65	236.728	13.067
		WT 35	1396.94	179.946	12.8814	AM 35	2486.53	335.447	13.4906
		WT 36	3014.79	450.438	14.9409	AM 36	2337.51	390.215	16.6936
		WT 37	2015.51	233.184	11.5695	AM 37	1720.59	224.07	13.0229
		WT 38	1537.04	135.573	8.82042	AM 38	1407.78	216.561	15.3832
		WT 39	1525.02	137.4	9.00974	AM 39	1479.1	203.122	13.7328
		WT 40	1687.37	146.945	8.70853	AM 40	2033.42	328.424	16.1513
		WT 41	2290.86	241.655	10.5486	AM 41	1683.54	219.272	13.0245
		WT 42	4046.73	427.126	10.5549	AM 42	2946.67	367.371	12.4673
		WT 43	1808.53	350.02	19.3538	AM 43	1440.97	237.311	16.4688
		WT 44	1720.58	187.583	10.9023	AM 44	1990.14	293.774	14.7615
		WT 45	2196.52	265.125	12.0702	AM 45	1823.69	403.607	22.1314
		Mean	2046.94	263.661	12.8761	Mean	2065.99	355.292	17.2661

## Sheet: Fig5 - F
2021.03.12
EXPT. C033 - HUBNER
Average number of emerging vesicular/tubular profils per µm of ER membrane [MEF WT or Arl6ip KO]
Intersection Method:	Quantitative Aspects of Immunogold Labeling in Embedded and Nonembedded Sections
	Catherine Rabouille, Electron Microscopy Methods and Protocols, Volume 117, Pages 125-144
	https://link.springer.com/book/10.1385/1592592015
Per condition: 55 ER-areas randomlyimaged over 4 grids (~5 sections per grid)
MEF WT													MEF Arl6ip1 KO
			"13,4" is the correcting factor for original image to the Tiff image saved at the TEM
	Grid/Pict.	Magnification (k*1000)	Corrected magnification (Mag*1000*13,4)	Grid size (cm)	"d" Grid size (µm ) (K*10000)	COEF "d / corrected Mag"	L,intersections (number of points)	Length: L X COEF (µm)	Number of emerging vesicles/tubules	Number of emerging ves-tub per ER length (µm)				Grid/Pict.	Magnification (k*1000)	Corrected magnification (Mag*1000*13,4)	Grid size (cm)	"d" Grid size (µm ) (K*10000)	COEF "d / corrected Mag"	L,intersections (number of points)	Length: L X COEF (µm)	Number of emerging vesicles/tubules	Number of emerging ves-tub per ER length (µm)
1	G1	33000	442200	2	20000	0.0452284	56	2.53279	2	0.789643			1	G1	17500	234500	2	20000	0.0852878	39	3.32623	0	0
2		33000	442200	2	20000	0.0452284	23	1.04025	0	0			2		17500	234500	2	20000	0.0852878	38	3.24094	4	1.23421
3		33000	442200	2	20000	0.0452284	40	1.80914	1	0.55275			3		17500	234500	2	20000	0.0852878	15	1.27932	1	0.781667
4		33000	442200	2	20000	0.0452284	11	0.497512	1	2.01			4		17500	234500	2	20000	0.0852878	30	2.55864	4	1.56333
5		33000	442200	2	20000	0.0452284	15	0.678426	0	0			5		17500	234500	2	20000	0.0852878	40	3.41151	0	0
6		33000	442200	2	20000	0.0452284	26	1.17594	1	0.850385			6		17500	234500	2	20000	0.0852878	110	9.38166	11	1.1725
7		33000	442200	2	20000	0.0452284	16	0.723654	0	0			7		17500	234500	2	20000	0.0852878	17	1.44989	0	0
8		33000	442200	2	20000	0.0452284	22	0.995025	0	0			8		17500	234500	2	20000	0.0852878	51	4.34968	4	0.919608
9		33000	442200	2	20000	0.0452284	15	0.678426	0	0			9		17500	234500	2	20000	0.0852878	10	0.852878	0	0
10		33000	442200	2	20000	0.0452284	15	0.678426	0	0			10		17500	234500	2	20000	0.0852878	45	3.83795	2	0.521111
11		33000	442200	2	20000	0.0452284	14	0.633198	0	0			11		17500	234500	2	20000	0.0852878	10	0.852878	0	0	0.562948
12		17500	234500	3	30000	0.127932	52	6.65245	0	0			12	G2	24500	328300	2	20000	0.0609199	29	1.76668	1	0.566034
13		17500	234500	3	30000	0.127932	10	1.27932	1	0.781667			13		24500	328300	2	20000	0.0609199	23	1.40116	1	0.713696
14		17500	234500	3	30000	0.127932	7	0.895522	1	1.11667			14		9700	129980	4	40000	0.30774	11	3.38514	0	0
15		17500	234500	3	30000	0.127932	11	1.40725	0	0	0.406741		15		9700	129980	4	40000	0.30774	21	6.46253	2	0.309476
16	G2	24500	328300	3	30000	0.0913798	11	1.00518	0	0			16		9700	129980	4	40000	0.30774	16	4.92383	4	0.812375
17		24500	328300	3	30000	0.0913798	8	0.731039	1	1.36792			17		9700	129980	4	40000	0.30774	19	5.84705	0	0
18		24500	328300	3	30000	0.0913798	8	0.731039	0	0			18		9700	129980	4	40000	0.30774	40	12.3096	8	0.6499
19		24500	328300	3	30000	0.0913798	8	0.731039	0	0			19		17500	234500	2	20000	0.0852878	73	6.22601	5	0.803082
20		24500	328300	3	30000	0.0913798	11	1.00518	0	0			20		17500	234500	2	20000	0.0852878	38	3.24094	3	0.925658
21		24500	328300	3	30000	0.0913798	14	1.27932	0	0			21		17500	234500	2	20000	0.0852878	48	4.09382	5	1.22135
22		24500	328300	3	30000	0.0913798	8	0.731039	2	2.73583			22		17500	234500	2	20000	0.0852878	42	3.58209	5	1.39583
23		24500	328300	3	30000	0.0913798	14	1.27932	0	0			23		17500	234500	2	20000	0.0852878	22	1.87633	0	0	0.616451
24		24500	328300	3	30000	0.0913798	14	1.27932	0	0			24	G3	17500	234500	2	20000	0.0852878	15	1.27932	1	0.781667
25		17500	234500	2	20000	0.0852878	14	1.19403	0	0			25		17500	234500	2	20000	0.0852878	19	1.62047	0	0
26		17500	234500	2	20000	0.0852878	24	2.04691	0	0			26		17500	234500	2	20000	0.0852878	31	2.64392	3	1.13468
27		17500	234500	2	20000	0.0852878	19	1.62047	0	0			27		17500	234500	2	20000	0.0852878	40	3.41151	3	0.879375
28		17500	234500	2	20000	0.0852878	17	1.44989	0	0			28		17500	234500	2	20000	0.0852878	26	2.21748	0	0
29		17500	234500	2	20000	0.0852878	12	1.02345	1	0.977083			29		9700	129980	2	20000	0.15387	11	1.69257	0	0
30		17500	234500	2	20000	0.0852878	22	1.87633	0	0			30		9700	129980	2	20000	0.15387	26	4.00062	1	0.249962
31		17500	234500	2	20000	0.0852878	18	1.53518	0	0	0.317552		31		9700	129980	2	20000	0.15387	11	1.69257	0	0
32	G3	17500	234500	2	20000	0.0852878	16	1.36461	1	0.732812			32		9700	129980	2	20000	0.15387	18	2.76966	1	0.361056
33		17500	234500	2	20000	0.0852878	29	2.47335	2	0.808621			33		24500	328300	2	20000	0.0609199	30	1.8276	2	1.09433
34		17500	234500	2	20000	0.0852878	29	2.47335	0	0			34		24500	328300	2	20000	0.0609199	49	2.98507	7	2.345	0.62237
35		17500	234500	2	20000	0.0852878	15	1.27932	0	0			35	G4	24500	328300	2	20000	0.0609199	22	1.34024	0	0
36		17500	234500	2	20000	0.0852878	21	1.79104	0	0			36		24500	328300	2	20000	0.0609199	20	1.2184	0	0
37		17500	234500	2	20000	0.0852878	28	2.38806	2	0.8375			37		24500	328300	2	20000	0.0609199	32	1.94944	1	0.512969
38		17500	234500	2	20000	0.0852878	46	3.92324	2	0.509783			38		24500	328300	2	20000	0.0609199	25	1.523	1	0.6566
39		17500	234500	2	20000	0.0852878	26	2.21748	3	1.35288			39		24500	328300	2	20000	0.0609199	29	1.76668	0	0
40		17500	234500	2	20000	0.0852878	32	2.72921	0	0			40		13500	180900	2	20000	0.110558	24	2.6534	3	1.13062
41		17500	234500	2	20000	0.0852878	29	2.47335	0	0			41		13500	180900	2	20000	0.110558	36	3.9801	3	0.75375
42		17500	234500	2	20000	0.0852878	15	1.27932	0	0			42		13500	180900	2	20000	0.110558	21	2.32172	2	0.861429
43		17500	234500	2	20000	0.0852878	19	1.62047	0	0			43		13500	180900	2	20000	0.110558	11	1.21614	0	0
44		17500	234500	2	20000	0.0852878	28	2.38806	0	0			44		13500	180900	2	20000	0.110558	32	3.53787	0	0
45		17500	234500	2	20000	0.0852878	42	3.58209	1	0.279167			45		17500	234500	2	20000	0.0852878	26	2.21748	1	0.450962
46		17500	234500	2	20000	0.0852878	22	1.87633	0	0			46		17500	234500	2	20000	0.0852878	16	1.36461	0	0
47		17500	234500	2	20000	0.0852878	7	0.597015	0	0			47		17500	234500	2	20000	0.0852878	36	3.07036	1	0.325694
48		17500	234500	2	20000	0.0852878	28	2.38806	1	0.41875			48		33000	442200	3	30000	0.0678426	34	2.30665	3	1.30059
49		17500	234500	2	20000	0.0852878	52	4.43497	2	0.450962			49		33000	442200	3	30000	0.0678426	31	2.10312	2	0.950968
50		17500	234500	2	20000	0.0852878	19	1.62047	0	0	0.283709		50		24500	328300	3	30000	0.0913798	14	1.27932	1	0.781667	0.482828
51	G4	17500	234500	2	20000	0.0852878	16	1.36461	0	0			51	G1	24500	328300	3	30000	0.0913798	21	1.91898	0	0
52		17500	234500	2	20000	0.0852878	24	2.04691	1	0.488542			52		24500	328300	3	30000	0.0913798	12	1.09656	1	0.911944
53		17500	234500	2	20000	0.0852878	18	1.53518	0	0			53		33000	442200	3	30000	0.0678426	22	1.49254	2	1.34
54		17500	234500	2	20000	0.0852878	8	0.682303	1	1.46562			54		33000	442200	3	30000	0.0678426	23	1.56038	0	0
55		17500	234500	2	20000	0.0852878	27	2.30277	1	0.434259	0.477685		55		33000	442200	3	30000	0.0678426	28	1.89959	2	1.05286	0.66096
WT													AM
average	0.344743												average	0.572108
STDEV	0.582758												STDEV	0.546269
SQRT	7.4162												SQRT	7.4162
SEM	0.078579												SEM	0.0736588
SUMMARY (MEFs)
MEFs	WT	Arl6ip KO
average	0.344743	0.572108
SEM	0.078579	0.0736588
t-Test (<0.05)	WT	Arl6ip KO
WT		0.037079
Arl6ip KO

## Sheet: Fig5 - G
2020.08.30
EXPT. C033 - HUBNER
Average number of emerging vesicular/tubular profils per µm of ER membrane
Intersection Method:	Quantitative Aspects of Immunogold Labeling in Embedded and Nonembedded Sections
	Catherine Rabouille, Electron Microscopy Methods and Protocols, Volume 117, Pages 125-144
	https://link.springer.com/book/10.1385/1592592015
Per condition: 55 ER-areas randomlyimaged over 4 grids (~5 sections per grid)
WT													AM (K193F*fs homozygote)												FM (K193F*fs heterozygote)
			"13,4" is the correcting factor for original image to the Tiff image saved at the TEM
	Grid	Magnification (k*1000)	Corrected magnification (Mag*1000*13,4)	Grid size (cm)	"d" Grid size (µm ) (K*10000)	COEF "d / corrected Mag"	L,intersections (number of points)	Length: L X COEF (µm)	Number of emerging vesicles/tubules	Number of emerging ves-tub per ER length (µm)				Grid	Magnification (k*1000)	Corrected magnification (Mag*1000*13,4)	Grid size (cm)	"d" Grid size (µm ) (K*10000)	COEF "d / corrected Mag"	L,intersections (number of points)	Length: L X COEF (µm)	Number of emerging vesicles/tubules	Number of emerging ves-tub per ER length (µm)				Grid	Magnification (k*1000)	Corrected magnification (Mag*1000*13,4)	Grid size (cm)	"d" Grid size (mm ) (K*10000)	COEF "d / corrected Mag"	L,intersections (number of points)	Length: L X COEF (µm)	Number of emerging vesicles/tubules	Number of emerging ves-tub per ER length (µm)
1	38H4_03	13500	180900	2	20000	0.110558	36	3.9801	2	0.5025			1	38J2_10	13500	180900	3	30000	0.165837	12	1.99005	8	4.02			1	38L4_05	17500	234500	3	30000	0.127932	88	11.258	31	2.7536
2		13500	180900	2	20000	0.110558	17	1.87949	1	0.532059			2		13500	180900	3	30000	0.165837	17	2.81924	9	3.19235			2		17500	234500	3	30000	0.127932	23	2.94243	8	2.71884
3		13500	180900	2	20000	0.110558	23	2.54284	8	3.14609			3		13500	180900	3	30000	0.165837	16	2.6534	7	2.63813			3		17500	234500	3	30000	0.127932	49	6.26866	29	4.62619
4		13500	180900	2	20000	0.110558	31	3.42731	7	2.04242			4		13500	180900	3	30000	0.165837	12	1.99005	5	2.5125			4		17500	234500	3	30000	0.127932	20	2.55864	5	1.95417
5		13500	180900	2	20000	0.110558	53	5.85959	9	1.53594			5		13500	180900	3	30000	0.165837	9	1.49254	5	3.35			5		17500	234500	3	30000	0.127932	47	6.01279	17	2.8273
6		13500	180900	2	20000	0.110558	54	5.97015	5	0.8375			6		13500	180900	3	30000	0.165837	16	2.6534	4	1.5075			6		17500	234500	3	30000	0.127932	13	1.66311	2	1.20256
7		13500	180900	2	20000	0.110558	16	1.76893	1	0.565312			7		13500	180900	3	30000	0.165837	11	1.82421	5	2.74091			7		17500	234500	3	30000	0.127932	37	4.73348	9	1.90135
8		13500	180900	2	20000	0.110558	11	1.21614	0	0			8		13500	180900	3	30000	0.165837	20	3.31675	6	1.809			8		17500	234500	3	30000	0.127932	20	2.55864	8	3.12667
9		13500	180900	2	20000	0.110558	24	2.6534	2	0.75375			9		13500	180900	3	30000	0.165837	6	0.995025	3	3.015			9		17500	234500	3	30000	0.127932	90	11.5139	34	2.95296
10		13500	180900	2	20000	0.110558	20	2.21117	1	0.45225			10		13500	180900	3	30000	0.165837	32	5.3068	13	2.44969			10		17500	234500	3	30000	0.127932	72	9.21109	21	2.27986
11		13500	180900	2	20000	0.110558	13	1.43726	0	0			11		13500	180900	3	30000	0.165837	16	2.6534	5	1.88438	2.64722		11		17500	234500	3	30000	0.127932	62	7.93177	12	1.5129	2.5324
12		13500	180900	2	20000	0.110558	35	3.86954	7	1.809			12	38J1_05	13500	180900	3	30000	0.165837	35	5.80431	28	4.824			12	38L4_01	24500	328300	3	30000	0.0913798	31	2.83277	4	1.41204
13		13500	180900	2	20000	0.110558	21	2.32172	5	2.15357			13		13500	180900	3	30000	0.165837	25	4.14594	16	3.8592			13		24500	328300	3	30000	0.0913798	14	1.27932	1	0.781667
14		13500	180900	2	20000	0.110558	22	2.43228	2	0.822273			14		13500	180900	3	30000	0.165837	8	1.3267	3	2.26125			14		24500	328300	3	30000	0.0913798	11	1.00518	2	1.9897
15		13500	180900	2	20000	0.110558	10	1.10558	1	0.9045	1.07048		15		13500	180900	3	30000	0.165837	28	4.64345	9	1.93821			15		24500	328300	3	30000	0.0913798	18	1.64484	0	0
16	38H2_34	13500	180900	3	30000	0.165837	35	5.80431	8	1.37829			16		13500	180900	3	30000	0.165837	56	9.2869	37	3.98411			16		24500	328300	3	30000	0.0913798	24	2.19312	2	0.911944
17		13500	180900	3	30000	0.165837	60	9.95025	17	1.7085			17		13500	180900	3	30000	0.165837	29	4.80929	14	2.91103			17		24500	328300	3	30000	0.0913798	9	0.822419	1	1.21593
18		13500	180900	3	30000	0.165837	4	0.66335	0	0			18		13500	180900	3	30000	0.165837	79	13.1012	45	3.43481			18		24500	328300	3	30000	0.0913798	28	2.55864	7	2.73583
19		13500	180900	3	30000	0.165837	4	0.66335	0	0			19		13500	180900	3	30000	0.165837	42	6.96517	25	3.58929			19		24500	328300	3	30000	0.0913798	35	3.19829	5	1.56333
20		13500	180900	3	30000	0.165837	14	2.32172	3	1.29214			20		13500	180900	3	30000	0.165837	66	10.9453	30	2.74091			20		24500	328300	3	30000	0.0913798	23	2.10174	2	0.951594
21		13500	180900	3	30000	0.165837	11	1.82421	2	1.09636			21		13500	180900	3	30000	0.165837	25	4.14594	7	1.6884			21		24500	328300	3	30000	0.0913798	16	1.46208	3	2.05187
22		13500	180900	3	30000	0.165837	91	15.0912	13	0.861429			22		13500	180900	3	30000	0.165837	20	3.31675	15	4.5225			22		24500	328300	3	30000	0.0913798	75	6.85349	12	1.75093
23		13500	180900	3	30000	0.165837	7	1.16086	1	0.861429			23		13500	180900	3	30000	0.165837	42	6.96517	26	3.73286	3.29055		23		24500	328300	3	30000	0.0913798	48	4.38623	9	2.05188
24		13500	180900	3	30000	0.165837	10	1.65837	4	2.412			24	38J1_03	17500	234500	4	40000	0.170576	25	4.26439	2	0.469			24		24500	328300	3	30000	0.0913798	6	0.548279	1	1.82389
25		13500	180900	3	30000	0.165837	32	5.3068	6	1.13062			25		17500	234500	4	40000	0.170576	29	4.9467	8	1.61724			25		24500	328300	3	30000	0.0913798	29	2.65002	7	2.64149
26		13500	180900	3	30000	0.165837	16	2.6534	2	0.75375			26		17500	234500	4	40000	0.170576	83	14.1578	35	2.47214			26		24500	328300	3	30000	0.0913798	11	1.00518	2	1.9897	1.59145
27		13500	180900	3	30000	0.165837	36	5.97015	13	2.1775			27		17500	234500	4	40000	0.170576	38	6.48188	28	4.31974			27	38L2_19	24500	328300	3	30000	0.0913798	13	1.18794	2	1.68359
28		13500	180900	3	30000	0.165837	9	1.49254	0	0			28		17500	234500	4	40000	0.170576	18	3.07036	6	1.95417			28		24500	328300	3	30000	0.0913798	11	1.00518	2	1.9897
29		13500	180900	3	30000	0.165837	8	1.3267	0	0			29		17500	234500	4	40000	0.170576	18	3.07036	10	3.25694			29		24500	328300	3	30000	0.0913798	13	1.18794	1	0.841795
30		13500	180900	3	30000	0.165837	30	4.97512	6	1.206			30		17500	234500	4	40000	0.170576	19	3.24094	7	2.15987			30		24500	328300	3	30000	0.0913798	34	3.10691	4	1.28745
31		13500	180900	3	30000	0.165837	35	5.80431	7	1.206	1.00525		31		17500	234500	4	40000	0.170576	36	6.14072	10	1.62847			31		24500	328300	3	30000	0.0913798	27	2.46726	4	1.62123
32	38H2_33	13500	180900	3	30000	0.165837	15	2.48756	0	0			32		17500	234500	4	40000	0.170576	28	4.77612	11	2.30313			32		24500	328300	3	30000	0.0913798	8	0.731039	1	1.36792
33		13500	180900	3	30000	0.165837	10	1.65837	0	0			33		17500	234500	4	40000	0.170576	15	2.55864	6	2.345			33		24500	328300	3	30000	0.0913798	14	1.27932	3	2.345
34		13500	180900	3	30000	0.165837	7	1.16086	0	0			34		17500	234500	4	40000	0.170576	75	12.7932	39	3.0485	2.32493		34		24500	328300	3	30000	0.0913798	17	1.55346	2	1.28745
35		13500	180900	3	30000	0.165837	8	1.3267	0	0			35	38J21_32	13500	180900	4	40000	0.221117	18	3.9801	9	2.26125			35		24500	328300	3	30000	0.0913798	24	2.19312	4	1.82389
36		13500	180900	3	30000	0.165837	30	4.97512	7	1.407			36		13500	180900	4	40000	0.221117	9	1.99005	3	1.5075			36		24500	328300	3	30000	0.0913798	38	3.47243	4	1.15193
37		13500	180900	3	30000	0.165837	15	2.48756	2	0.804			37		13500	180900	4	40000	0.221117	25	5.52792	9	1.6281			37		24500	328300	3	30000	0.0913798	9	0.822419	1	1.21593
38		13500	180900	3	30000	0.165837	16	2.6534	0	0			38		13500	180900	4	40000	0.221117	80	17.6893	40	2.26125			38		24500	328300	3	30000	0.0913798	16	1.46208	1	0.683958
39		13500	180900	3	30000	0.165837	6	0.995025	0	0			39		13500	180900	4	40000	0.221117	29	6.41238	23	3.58681			39		24500	328300	3	30000	0.0913798	30	2.7414	3	1.09433
40		13500	180900	3	30000	0.165837	46	7.62852	8	1.0487			40		13500	180900	4	40000	0.221117	34	7.51797	12	1.59618			40		24500	328300	3	30000	0.0913798	16	1.46208	2	1.36792
41		13500	180900	3	30000	0.165837	11	1.82421	1	0.548182			41		13500	180900	4	40000	0.221117	13	2.87452	8	2.78308			41		24500	328300	3	30000	0.0913798	17	1.55346	2	1.28745
42		13500	180900	3	30000	0.165837	29	4.80929	5	1.03966			42		13500	180900	4	40000	0.221117	4	0.884467	0	0			42		24500	328300	3	30000	0.0913798	17	1.55346	4	2.5749
43		13500	180900	3	30000	0.165837	28	4.64345	4	0.861429			43		13500	180900	4	40000	0.221117	58	12.8248	23	1.79341			43		24500	328300	3	30000	0.0913798	5	0.456899	0	0
44		13500	180900	3	30000	0.165837	9	1.49254	1	0.67			44		13500	180900	4	40000	0.221117	29	6.41238	24	3.74276			44		24500	328300	3	30000	0.0913798	9	0.822419	1	1.21593
45		13500	180900	3	30000	0.165837	22	3.64842	6	1.64455			45		13500	180900	4	40000	0.221117	28	6.19127	23	3.71491			45		24500	328300	3	30000	0.0913798	19	1.73622	1	0.575965
46		13500	180900	3	30000	0.165837	53	8.78939	14	1.59283			46		13500	180900	4	40000	0.221117	29	6.41238	12	1.87138			46		24500	328300	3	30000	0.0913798	26	2.37588	2	0.841795
47		13500	180900	3	30000	0.165837	28	4.64345	6	1.29214			47		13500	180900	4	40000	0.221117	38	8.40243	15	1.7852			47		24500	328300	3	30000	0.0913798	14	1.27932	3	2.345
48		13500	180900	3	30000	0.165837	11	1.82421	8	4.38545			48		13500	180900	4	40000	0.221117	65	14.3726	37	2.57435			48		24500	328300	3	30000	0.0913798	16	1.46208	2	1.36792	1.36232
49		13500	180900	3	30000	0.165837	46	7.62852	6	0.786522			49		13500	180900	4	40000	0.221117	23	5.08568	18	3.53935			49	38L2_02	17500	234500	3	30000	0.127932	60	7.67591	10	1.30278
50		13500	180900	3	30000	0.165837	24	3.9801	6	1.5075	0.925682		50		13500	180900	4	40000	0.221117	19	4.20122	8	1.90421	2.28436		50		17500	234500	3	30000	0.127932	19	2.4307	6	2.46842
51	38H2_30	13500	180900	3	30000	0.165837	66	10.9453	20	1.82727			51	38J2_02	13500	180900	3	30000	0.165837	25	4.14594	19	4.5828			51		17500	234500	3	30000	0.127932	24	3.07036	5	1.62847
52		13500	180900	3	30000	0.165837	50	8.29187	18	2.1708			52		13500	180900	3	30000	0.165837	18	2.98507	9	3.015			52		17500	234500	3	30000	0.127932	12	1.53518	5	3.25694
53		13500	180900	3	30000	0.165837	12	1.99005	2	1.005			53		13500	180900	3	30000	0.165837	10	1.65837	4	2.412			53		17500	234500	3	30000	0.127932	22	2.8145	8	2.84242
54		13500	180900	3	30000	0.165837	24	3.9801	8	2.01			54		13500	180900	3	30000	0.165837	68	11.2769	26	2.30559			54		17500	234500	3	30000	0.127932	31	3.96588	7	1.76505
55		13500	180900	3	30000	0.165837	38	6.30182	6	0.952105	1.59304		55		13500	180900	3	30000	0.165837	36	5.97015	15	2.5125	2.96558		55		17500	234500	3	30000	0.127932	22	2.8145	4	1.42121	2.0979
WT	option #1												AM	option #1												FM	option #1
average	1.04899												average	2.64651												average	1.75245
STDEV	0.87635												STDEV	0.99933												STDEV	0.846632
SQRT	7.4162												SQRT	7.4162												SQRT	7.4162
SEM	0.118167												SEM	0.13475												SEM	0.11416
SUMMARY
	Healthy (WT)	Patient (FM)	Patient (AM)
	WT	Heterozygote patient	Homozygote patient
average	1.04899	1.75245	2.64651
SEM	0.118167	0.11416	0.13475
t-Test (<0.05)	WT	Homozygote patient	Heterozygote patient
WT		1.3622e-14	4.03641e-05
Homozygote patient			1.71353e-06
Heterozygote patient

## Sheet: Fig5 - H
	n1	Thapsigargin 1.5 µM			Total cells	Alive cells	% Survival rate	Mean % survival	Mean % Death	% Death rate
		Arl6ip1-WT		0 h (basal)	132000	110000	83.3333	83.3333	16.6667
				24h	176000	116000	65.9091	63.2576	36.7424	34.0909
					264000	160000	60.6061			39.3939
				24h (+MG132)	259000	105000	40.5405	46.2703	53.7297	59.4595
					275000	143000	52			48
		Arl6ip1-KO		0 h (basal)	143000	127000	88.8112	88.8112	11.1888
				24h	99000	55000	55.5556	55.9274	44.0726	44.4444
					127000	71500	56.2992			43.7008
				24h (+MG132)	110000	44000	40	35.3846	64.6154	60
					143000	44000	30.7692			69.2308
		Tunicamycin 5 µg / mL			Total cells	Alive cells	% Survival rate	Mean % survival	Mean % Death	% Death rate
		Arl6ip1-WT		0 h (basal)	132000	110000	83.3333	83.3333	16.6667
				24h	209000	121000	57.8947	56.9474	43.0526	42.1053
					275000	154000	56			44
				24h (+MG132)	369000	132000	35.7724	38.5056	61.4944	64.2276
					226000	93200	41.2389			58.7611
		Arl6ip1-KO		0 h (basal)	143000	127000	88.8112	88.8112	11.1888
				24h	149000	77000	51.6779	52.6246	47.3754	48.3221
					154000	82500	53.5714			46.4286
				24h (+MG132)	204000	44000	21.5686	23.6836	76.3164	78.4314
					407000	105000	25.7985			74.2015
	n2	Thapsigargin 1.5 µM			Total cells	Alive cells	% Survival rate	Mean % survival	Mean % Death	% Death rate
		Arl6ip1-WT		0 h (basal)	347000	282000	81.268	81.268	18.732
				24h	308000	220000	71.4286	70.4969	29.5031	28.5714
					253000	176000	69.5652			30.4348
				24h (+MG132)	574000	231000	40.2439	45.814	54.186	59.7561
					578000	297000	51.3841			48.6159
		Arl6ip1-KO		0 h (basal)	1030000	836000	81.165	81.165	18.835
				24h	798000	517000	64.787	64.29	35.71	35.213
					638000	407000	63.7931			36.2069
				24h (+MG132)	1180000	374000	31.6949	35.362	64.638	68.3051
					1030000	402000	39.0291			60.9709
		Tunicamycin 5 µg / mL			Total cells	Alive cells	% Survival rate	Mean % survival	Mean % Death	% Death rate
		Arl6ip1-WT		0 h (basal)	347000	282000	81.268	81.268	18.732
				24h	930000	600000	64.5161	66.8156	33.1844	35.4839
					1130000	781000	69.115			30.885
				24h (+MG132)	440000	165000	37.5	42.0058	57.9942	62.5
					473000	220000	46.5116			53.4884
		Arl6ip1-KO		0 h (basal)	1030000	836000	81.165	81.165	18.835
				24h	1050000	589000	56.0952	57.206	42.794	43.9048
					1010000	589000	58.3168			41.6832
				24h (+MG132)	479000	138000	28.81	27.5363	72.4637	71.19
					693000	182000	26.2626			73.7374
	n3	Thapsigargin 1.5 µM			Total cells	Alive cells	% Survival rate	Mean % survival	Mean % Death	% Death rate
		Arl6ip1-WT		0 h (basal)	242000	237000	97.9339	97.9339	2.06612
				24h	330000	281000	85.1515	81.7649	18.2351	14.8485
					407000	319000	78.3784			21.6216
				24h (+MG132)	435000	182000	41.8391	43.3278	56.6722	58.1609
					627000	281000	44.8166			55.1834
		Arl6ip1-KO		0 h (basal)	462000	429000	92.8571	92.8571	7.14286
					462000	429000
				24h	154000	110000	71.4286	68.1467	31.8533	28.5714
					407000	264000	64.8649			35.1351
				24h (+MG132)	501000	187000	37.3253	35.975	64.025	62.6747
					413000	143000	34.6247			65.3753
		Tunicamycin 5 µg / mL			Total cells	Alive cells	% Survival rate	Mean % survival	Mean % Death	% Death rate
		Arl6ip1-WT		0 h (basal)	242000	237000	97.9339	97.9339	2.06612
				24h	391000	286000	73.1458	69.8689	30.1311	26.8542
					446000	297000	66.5919			33.4081
				24h (+MG132)	418000	176000	42.1053	43.1045	56.8955	57.8947
					424000	187000	44.1038			55.8962
		Arl6ip1-KO		0 h (basal)	462000	429000	92.8571	92.8571	7.14286
				24h	446000	248000	55.6054	57.3481	42.6519	44.3946
					308000	182000	59.0909			40.9091
				24h (+MG132)	157000	49000	31.2102	32.3006	67.6994	68.7898
					578000	193000	33.391			66.609

## Sheet: Fig5 - I
	n1	Thapsigargin 1.5 µM			Total cells	Alive cells	% Survival rate	Mean % Survival	Mean % Death rate	% Death rate
		WT Ctrl		0 h (basal)	4690000	4680000	99.7868	99.5828	0.417169	0.21322
					3220000	3200000	99.3789			0.621118
				48h	2430000	2430000	100	99.8039	0.196078	0
					2550000	2540000	99.6078			0.392157
				48h (+MG132)	2980000	2580000	86.5772	86.6318	13.3682	13.4228
					3380000	2930000	86.6864			13.3136
		K193F*fs Het. Father		0 h (basal)	3240000	3220000	99.3827	99.412	0.587972	0.617284
					1790000	1780000	99.4413			0.558659
				48h	611000	605000	99.018	97.9353	2.06468	0.981997
					699000	677000	96.8526			3.14735
				48h (+MG132)	2240000	1600000	71.4286	72.5995	27.4005	28.5714
					1830000	1350000	73.7705			26.2295
		K193F*fs Hom. Patient		0 h (basal)	3010000	2910000	96.6777	93.4166	6.58341	3.32226
					1930000	1740000	90.1554			9.84456
				48h	3570000	2700000	75.6303	72.548	27.452	24.3697
					2620000	1820000	69.4656			30.5344
				48h (+MG132)	1560000	1020000	65.3846	60.0163	39.9837	34.6154
					1420000	776000	54.6479			45.3521
		Tunicamycin 5 µg / mL			Total cells	Alive cells	% Survival rate	Mean & Survival	Mean % Death rate	% Death rate
		WT Ctrl		0 h (basal)	4690000	4680000	99.7868	99.5828	0.417169	0.21322
					3220000	3200000	99.3789			0.621118
				48h	721000	721000	100	97.6415	2.35849	0
					1060000	1010000	95.283			4.71698
				48h (+MG132)	2020000	1420000	70.297	72.5272	27.4728	29.703
					2060000	1540000	74.7573			25.2427
		K193F*fs Het. Father		0 h (basal)	3240000	3220000	99.3827	99.412	0.587972	0.617284
					1790000	1780000	99.4413			0.558659
				48h	2460000	2400000	97.561	94.235	5.76497	2.43902
					660000	600000	90.9091			9.09091
				48h (+MG132)	1690000	1110000	65.6805	64.497	35.503	34.3195
					1690000	1070000	63.3136			36.6864
		K193F*fs Hom. Patient		0 h (basal)	3010000	2910000	96.6777	93.4166	6.58341	3.32226
					1930000	1740000	90.1554			9.84456
				48h	2350000	1830000	77.8723	78.5362	21.4638	22.1277
					2500000	1980000	79.2			20.8
				48h (+MG132)	1430000	864000	60.4196	59.5431	40.4569	39.5804
					1650000	968000	58.6667			41.3333
	n2	Thapsigargin 1.5 µM			Total cells	Alive cells	% Survival rate	Mean % Survival	Mean % Death rate	% Death rate
		WT Ctrl		0 h (basal)	528000	528000	100	100	0	0
					853000	853000	100			0
				48h	572000	567000	99.1259	97.7884	2.21159	0.874126
					479000	462000	96.4509			3.54906
				48h (+MG132)	440000	385000	87.5	89.2785	10.7215	12.5
					369000	336000	91.0569			8.94309
		K193F*fs Het. Father		0 h (basal)	1020000	1010000	99.0196	99.0381	0.961894	0.980392
					1060000	1050000	99.0566			0.943396
				48h	990000	957000	96.6667	95.5379	4.46209	3.33333
					787000	743000	94.4091			5.59085
				48h (+MG132)	391000	341000	87.2123	86.6617	13.3383	12.7877
					396000	341000	86.1111			13.8889
		K193F*fs Hom. Patient		0 h (basal)	721000	721000	100	99.481	0.519031	0
					578000	572000	98.9619			1.03806
				48h	589000	506000	85.9083	85.0192	14.9808	14.0917
					523000	440000	84.13			15.87
				48h (+MG132)	171000	132000	77.193	75.731	24.269	22.807
					171000	127000	74.269			25.731
		Tunicamycin 5 µg / mL			Total cells	Alive cells	% Survival rate	Mean & Survival	Mean % Death rate	% Death rate
		WT Ctrl		0 h (basal)	528000	528000	100	100	0	0
					853000	853000	100			0
				48h	748000	748000	100	100	0	0
					341000	341000	100			0
				48h (+MG132)	600000	495000	82.5	80.7849	19.2151	17.5
					473000	374000	79.0698			20.9302
		K193F*fs Het. Father		0 h (basal)	1020000	1010000	99.0196	99.0381	0.961894	0.980392
					1060000	1050000	99.0566			0.943396
				48h	550000	512000	93.0909	95.7879	4.21212	6.90909
					330000	325000	98.4848			1.51515
				48h (+MG132)	176000	121000	68.75	64.678	35.322	31.25
					165000	100000	60.6061			39.3939
		K193F*fs Hom. Patient		0 h (basal)	721000	721000	100	99.481	0.519031	0
					578000	572000	98.9619			1.03806
				48h	748000	358000	47.861	40.5635	59.4365	52.139
					248000	82500	33.2661			66.7339
				48h (+MG132)	1470000	462000	31.4286	31.4286	68.5714	68.5714
					1820000	572000	31.4286			68.5714
	n3	Thapsigargin 1.5 µM			Total cells	Alive cells	% Survival rate	Mean % Survival	Mean % Death rate	% Death rate
		WT Ctrl		0 h (basal)	2480000	2480000	100	99.5402	0.45977	0
					4350000	4310000	99.0805			0.91954
				48h	2110000	2.09e+06	99.0521	99.0499	0.950124	0.947867
					1050000	1040000	99.0476			0.952381
				48h (+MG132)	880000	820000	93.1818	92.7934	7.20656	6.81818
					1580000	1460000	92.4051			7.59494
		K193F*fs Het. Father		0 h (basal)	2920000	2890000	98.9726	98.6639	1.33607	1.0274
					3040000	2990000	98.3553			1.64474
				48h	1940000	1930000	99.4845	99.2187	0.781292	0.515464
					1910000	1890000	98.9529			1.04712
				48h (+MG132)	770000	693000	90	89.8448	10.1552	10
					902000	809000	89.6896			10.3104
		K193F*fs Hom. Patient		0 h (basal)	2150000	2150000	100	99.4565	0.543478	0
					1840000	1820000	98.913			1.08696
				48h	1360000	1210000	88.9706	89.0771	10.9229	11.0294
					4900000	4370000	89.1837			10.8163
				48h (+MG132)	517000	451000	87.234	86.3599	13.6401	12.766
					875000	748000	85.4857			14.5143
		Tunicamycin 5 µg / mL			Total cells	Alive cells	% Survival rate	Mean & Survival	Mean % Death rate	% Death rate
		WT Ctrl		0 h (basal)	2480000	2480000	100	99.5402	0.45977	0
					4350000	4310000	99.0805			0.91954
				48h	1650000	1620000	98.1818	98.2845	1.71554	1.81818
					1240000	1220000	98.3871			1.6129
				48h (+MG132)	1670000	1510000	90.4192	90.3903	9.6097	9.58084
					1660000	1500000	90.3614			9.63855
		K193F*fs Het. Father		0 h (basal)	2920000	2890000	98.9726	98.6639	1.33607	1.0274
					3040000	2990000	98.3553			1.64474
				48h	1250000	1190000	95.2	95.3099	4.69008	4.8
					1310000	1250000	95.4198			4.58015
				48h (+MG132)	600000	534000	89	88.5299	11.4701	11
					737000	649000	88.0597			11.9403
		K193F*fs Hom. Patient		0 h (basal)	2150000	2150000	100	99.4565	0.543478	0
					1840000	1820000	98.913			1.08696
				48h	2060000	1750000	84.9515	84.2007	15.7993	15.0485
					429000	358000	83.4499			16.5501
				48h (+MG132)	1960000	1520000	77.551	76.5441	23.4559	22.449
					605000	457000	75.5372			24.4628
