# Supplementary material for: Heteromeric clusters of ubiquitinated ER-shaping proteins drive ER-phagy
Source: Nature. 2023 May 24;618(7964):402–10. doi: 10.1038/s41586-023-06090-9 (PMC10247384; doi:10.1038/s41586-023-06090-9)
Supplement: Supplementary file 12 — Source Data Extended Data Fig. 1 [file 41586_2023_6090_MOESM12_ESM.xlsx]

## Sheet: Add. Data 1 - A
		Body weight (g)
		2 months old		22 months old
		WT	KO	WT	KO
	n1	18.38	18.23	29.32	21.93
	n2	19.28	18.49	27.5	21.27
	n3	18.83	16.24	28.34	21.53
	n4	22.71	17.22	19.21	29.12
	n5	17.2	21.73	35.72	16.61
	n6	22.14	17.65	33.87	19.12
	n7	23.14	17.44	30.68	25.32
	n8	20.92	21.62	29.34	25.38
	n9	24.69	21.11	25.77	23.63
	n10	26.63	20.75		22.26
	n11				24.1

## Sheet: Add. Data 1 - B
											All neurons count
		L1 Neu	L1 raw Area	Neu/Area	L2-L3 Neu	L2-L3 raw Area	Neu/Area	L5-L6 Neu	L5-L6 raw Area	Neu/Area	All layers Neu	Neu/Raw Area	Neu/Area (mm2)
	WT1	5	12.058	0.414662	122	35.432	3.44322	178	73.882	2.40925	305	2.51294	643.311
	WT2	2	6.754	0.296121	60	17.491	3.43034	98	38.689	2.53302	160	2.54235	650.841
	WT3	3	10.907	0.275053	83	27.723	2.9939	195	84.381	2.31095	281	2.28435	584.793
	KO1	3	6.091	0.49253	58	28.432	2.03995	103	57.725	1.78432	164	1.77782	455.121
	KO2	2	5.996	0.333556	44	19.84	2.21774	131	55.348	2.36684	177	2.18023	558.14
	KO3	2	5.647	0.35417	59	23.563	2.50393	125	64.079	1.95072	186	1.9938	510.414
		Layer	Neurons / Area								Multiplier to correct to mm2		256
	WT Mean	L1	0.328612
		L2-L3	3.28915
		L5-L6	2.41774
	KO Mean	L1	0.393419
		L2-L3	2.25387
		L5-L6	2.03396

## Sheet: Add. Data 1 - C
			Mice ID	Cell Number	Surface (mm)	Cells / mm	Surface/Cell Ratio
	2 months old	KO	68459 N1	484	35.518	13.6269	0.0733843
			68459 N2	504	36.366	13.8591	0.0721548
			68459 N3	523	35.822	14.6	0.0684933
			68461 N1	513	32.983	15.5535	0.0642943
			68461 N2	485	31.253	15.5185	0.0644392
			68461 N3	518	32.766	15.8091	0.0632548
			68464 N1	355	22.253	15.9529	0.0626845
			68464 N2	372	22.979	16.1887	0.0617715
			68464 N3	351	22.231	15.7888	0.0633362
		WT	68456 N1	530	37.255	14.2263	0.0702925
			68456 N2	558	37.342	14.943	0.0669211
			68456 N3	536	37.334	14.3569	0.069653
			68462 N1	424	23.089	18.3637	0.0544552
			68462 N2	398	22.673	17.5539	0.0569673
			68462 N3	400	23.336	17.1409	0.05834
			68470 N1	532	38.274	13.8998	0.0719436
			68470 N2	523	35.593	14.6939	0.0680554
			68470 N3	504	34.068	14.7939	0.0675952
			Mice ID	Cell Number	Surface (mm)	Cell/Surface Ratio	Surface/Cell Ratio
	22 months old	KO	55544 N1	137	18.437	7.43071	0.134577
			55544 N2	275	27.493	10.0025	0.0999745
			55544 N3	123	13.686	8.98729	0.111268
			55087 N1	286	26.14	10.9411	0.0913986
			55087 N2	252	26.752	9.41986	0.106159
			55087 N3	235	26.125	8.99522	0.11117
			55547 N1	218	19.369	11.2551	0.0888486
			55547 N2	215	19.059	11.2808	0.0886465
			55547 N3	220	19.255	11.4256	0.0875227
		WT	55555 N1	224	17.752	12.6183	0.07925
			55555 N2	434	32.592	13.3162	0.0750968
			55555 N3	243	20.111	12.0829	0.0827613
			55086 N1	455	35.332	12.8778	0.0776527
			55086 N2	440	33.776	13.027	0.0767636
			55086 N3	455	34.744	13.0958	0.0763604
			55554 N1	302	23.288	12.9681	0.0771126
			55554 N2	315	25.589	12.31	0.0812349
			55554 N3	363	25.466	14.2543	0.0701543

## Sheet: Add. Data 1 - E
		Motor neurons
		2 months old
	Mouse	WT	KO
	N1	31	26.5
	N2	35	26
	N3	32	28
		Motor neurons
		22 months old
	Mouse	WT	KO
	N1	26	18.5
	N2	21	19.5
	N3	26	16

## Sheet: Add. Data 1 - F
	WT				KO
	Mice ID	Age	Sex	Weight (g)	Mice ID	Age	Sex	Weight (g)
	55554	22 months	f	0.1298	55541	22 months	f	0.0599
				0.1308				0.0692
	55555	22 months	f	0.1905	55544	22 months	f	0.0862
				0.1867				0.0736
	55558	22 months	f	0.1122	55547	22 months	f	0.0647
				0.1267				0.07
			Mean	0.146117			Mean	0.0706
			SD	0.0306732			SD	0.00820549
			SEM	0.0125223			SEM	0.00334988

## Sheet: Add. Data 1 - H
	Percentage of Fragmented NMJs		Percentage of sprouted NMJs		Percentage of Fully Innervated NMJs		Percentage of Partially Innervated NMJs		Percentage of Not Innervated NMJs
	WT fragmented (%)	KO fragmented (%)	WT sprouted (%)	KO sprouted (%)	WT fully innervated (%)	KO fully innervated (%)	WT partially innervated (%)	KO partly innervated (%)	WT not innervated (%)	KO not innervated (%)
	10	39.3939	5	15.1515	95	27.2727	5	45.4545	0	27.2727
	7.5	50	2.5	13.3333	95	23.3333	5	46.6667	0	30
	2.66667	55	0	10	94.6667	27	5.33333	50	0	23
	Genotype	Percentage of Fully Innervated NMJs			Percentage of Partially Innervated NMJs			Percentage of Not Innervated NMJs
		Mean	SD	N	Mean	SD	N	Mean	SD	N
	WT	94.8889	0.19245	163	5.11111	0.19245	163	2.5	2.5	163
	KO	25.8687	2.19991	135	47.3737	2.35377	135	26.7576	3.52832	135

## Sheet: Add. Data 1 - IA
		WT Brain lysates					Arl6ip1-KO Brain lysates
	Reep1	N1	N2	N3	N4	N5	N1	N2	N3	N4	N5
	Intensity	50.693	53.597	64.601	56.015	60.04	79.028	61.611	59.136	66.458	58.241
	Background	13.946	13.511	15.846	15.199	14.967	13.188	11.54	8.536	7.069	6.304
	Signal	36.747	40.086	48.755	40.816	45.073	65.84	50.071	50.6	59.389	51.937
	Actin	57.023	39.637	63.902	63.272	56.313	52.411	67.802	57.519	55.255	39.877
	Signal/Actin	0.644424	1.01133	0.762965	0.645088	0.800401	1.25622	0.738489	0.879709	1.07482	1.30243
	Reep2	N1	N2	N3	N4	N5	N1	N2	N3	N4	N5
	Low int	50.074	48.766	53.021	51.523	46.172	45.738	45.182	44.071	51.884	84.762
	Background	5.115	4.741	6.004	9.288	8.667	9.49	8.757	7.114	7.387	5.372
	Signal	44.959	44.025	47.017	42.235	37.505	36.248	36.425	36.957	44.497	79.39
	Actin	63.053	66.997	63.149	69.48	58.607	49.69	44.772	45.163	27.984	35.465
	Signal/Actin	0.713035	0.657119	0.744541	0.607873	0.639941	0.729483	0.813567	0.818303	1.59009	2.23855
	Fam134b	N1	N2	N3	N4	N5	N1	N2	N3	N4	N5
	Intensity	69.783	73.669	67.447	77.69	66.231	59.676	54.664	55.14	51.593	57.696
	Background	8.238	8.421	8.772	8.026	7.677	7.638	8.894	8.152	7.433	7.854
	Signal	61.545	65.248	58.675	69.664	58.554	52.038	45.77	46.988	44.16	49.842
	Actin	63.053	66.997	63.149	69.48	58.607	49.69	44.772	45.163	27.984	35.465
	Signal/Actin	0.976084	0.973894	0.929152	1.00265	0.999096	1.04725	1.02229	1.04041	1.57804	1.40539
	Arl6ip1	N1	N2	N3	N4	N5	N1	N2	N3	N4	N5
	Intensity	36.591	37.773	59.905	34.927	37.279	19.485	21.958	22.131	21.296	19.428
	Background	14.988	16.966	19.48	17.959	16.984	18.409	20.621	20.57	19.757	19.094
	Signal	21.603	20.807	40.425	16.968	20.295	1.076	1.337	1.561	1.539	0.334
	Actin	66.771	71.453	81.122	80.249	80.178	84.805	81.383	75.925	75.772	73.22
	Signal/Actin	0.323539	0.291198	0.498324	0.211442	0.253124	0.0126879	0.0164285	0.0205598	0.0203109	0.0045616

## Sheet: Add. Data 1 - IB
	Gel		8A					8B					15A					15B
			Rtn3	BG	Rtn3 - BG	Actin	Normalized Rtn3	Rtn4 100kDa	BG	Rtn4 - BG	Actin	Normalized Rtn4	Rtn1 22 kDa	BG	Rtn1 - BG	Actin	Normalized Rtn1	Rtn2 22kDa	BG	Rtn2 - BG	Actin	Normalized Rtn2
	WT	N1	71.187	35.784	35.403	73.64	0.480758	75.089	38.394	36.695	23.506	1.56109	64.78	2.542	62.238	76.618	0.812316	46.129	36.758	9.371	45.671	0.205185
		N2	53.704	35.717	17.987	69.936	0.257192	62.135	45.292	16.843	21.307	0.790491	50.571	2.683	47.888	64.903	0.73784	46.283	34.927	11.356	40.303	0.281766
		N3	62.392	37.296	25.096	69.952	0.35876	108.686	59.259	49.427	22.971	2.15171	81.351	2.777	78.574	98.377	0.798703	50.339	36.346	13.993	52.211	0.268009
		N4	57.987	34.992	22.995	69.33	0.331675	72.569	42.79	29.779	26.455	1.12565	83.54	2.784	80.756	97.068	0.831953	50.755	39.633	11.122	47.388	0.234701
		N5	53.332	37.158	16.174	68.631	0.235666	56.729	26.655	30.074	21.656	1.38871	32.893	2.183	30.71	68.757	0.446645	52.861	42.929	9.932	40.057	0.247947
	KO	N1	68.065	45.192	22.873	70.51	0.324394	70.616	28.729	41.887	45.763	0.915303	81.574	3.044	78.53	101.557	0.77326	59.193	48.555	10.638	45.327	0.234695
		N2	59.764	44.805	14.959	70.55	0.212034	61.153	32.78	28.373	46.533	0.609739	71.452	2.588	68.864	89.105	0.772841	60.158	50.287	9.871	42.145	0.234215
		N3	66.109	48.164	17.945	69.437	0.258436	59.484	37.503	21.981	37.758	0.582155	29.572	2.311	27.261	81.238	0.33557	61.017	47.919	13.098	44.965	0.291293
		N4	76.016	45.566	30.45	70.599	0.431309	93.007	80.335	12.672	39.699	0.319202	50.322	2.372	47.95	66.371	0.722454	59.418	44.593	14.825	46.276	0.32036
		N5	75.891	41.894	33.997	68.116	0.499104	99.422	79.766	19.656	22.098	0.889492	41.885	2.353	39.532	55.393	0.713664	62.36	45.077	17.283	47.452	0.364221
								8B					15A					15B
								Rtn4 35kDa	BG	Rtn4 - BG	Actin	Normalized Rtn4	Rtn1 55 kDa	BG	Rtn1 - BG	Actin	Normalized Rtn1	Rtn2 70kDa	BG	Rtn2 - BG	Actin	Normalized Rtn2
								52.658	17.905	34.753	23.506	1.47847	26.172	2.542	23.63	76.618	0.308413	85.506	61.814	23.692	45.671	0.518754
								38.283	17.852	20.431	21.307	0.958887	29.007	2.683	26.324	64.903	0.40559	69.825	62.155	7.67	40.303	0.190308
								46.682	17.989	28.693	22.971	1.2491	52.09	2.777	49.313	98.377	0.501266	97.055	58.592	38.463	52.211	0.736684
								30.108	17.089	13.019	26.455	0.492119	39.024	2.784	36.24	97.068	0.373347	77.768	60.041	17.727	47.388	0.374082
								25.442	16.983	8.459	21.656	0.390608	17.117	2.183	14.934	68.757	0.2172	74.455	58.488	15.967	40.057	0.398607
								39.626	17.509	22.117	45.763	0.483294	37.399	3.044	34.355	101.557	0.338283	103.714	54.593	49.121	45.327	1.0837
								44.647	18.338	26.309	46.533	0.565384	30.374	2.588	27.786	89.105	0.311834	85.39	57.656	27.734	42.145	0.658061
								54.902	21.188	33.714	37.758	0.892897	16.647	2.311	14.336	81.238	0.176469	95.59	63.148	32.442	44.965	0.721494
								60.771	20.656	40.115	39.699	1.01048	20.96	2.372	18.588	66.371	0.280062	115.654	70.743	44.911	46.276	0.970503
								55.411	21.162	34.249	22.098	1.54987	20.828	2.353	18.475	55.393	0.333526	108.799	70.256	38.543	47.452	0.812252
													15A					15B
													Atl2 70kDa	BG	Atl2 - BG	Actin	Normalized Atl2	Atl3 60kDa	BG	Atl3 - BG	Actin	Normalized Atl3
													84.818	40.826	43.992	76.618	0.574173	36.642	25.976	10.666	45.671	0.23354
													63.642	38.678	24.964	64.903	0.384636	37.174	29.508	7.666	40.303	0.190209
													89.159	40.631	48.528	98.377	0.493286	37.789	29.475	8.314	52.211	0.159238
													70.706	43.099	27.607	97.068	0.284409	39.593	32.158	7.435	47.388	0.156896
													70.948	45.106	25.842	68.757	0.375845	40.484	37.943	2.541	40.057	0.0634346
													91.423	57.79	33.633	101.557	0.331174	51.793	46.491	5.302	45.327	0.116972
													85.076	54.228	30.848	89.105	0.346198	51.688	47.096	4.592	42.145	0.108957
													71.013	51.065	19.948	81.238	0.24555	53.854	46.039	7.815	44.965	0.173802
													69.475	47.272	22.203	66.371	0.334529	59.183	49.722	9.461	46.276	0.204447
													59.413	47.348	12.065	55.393	0.217807	66.849	54.278	12.571	47.452	0.26492
