# Supplementary material for: Heteromeric clusters of ubiquitinated ER-shaping proteins drive ER-phagy
Source: Nature. 2023 May 24;618(7964):402–10. doi: 10.1038/s41586-023-06090-9 (PMC10247384; doi:10.1038/s41586-023-06090-9)
Supplement: Supplementary file 13 — Source Data Extended Data Fig. 5 [file 41586_2023_6090_MOESM13_ESM.xlsx]

## Sheet: Add. Data 5 - A
	ID	Pearsons coefficient	Pearsons (%)	Cell Area	Otsu´s threshold Climp63	% Climp63-covered cell area	Adjusted Pearson´s to ER area
	Arl6ip1-WT OE - N1	0.49	49	1168.92	92.827	7.94123	0.162066
	Arl6ip1-WT OE - N2	0.66	66	744.132	271.44	36.4774	0.552688
	Arl6ip1-WT OE - N3	0.586	58.6	2047.32	264.401	12.9145	0.220384
	Arl6ip1-WT OE - N4	0.494	49.4	2894.78	604.022	20.8659	0.422387
	Arl6ip1-WT OE - N5	0.535	53.5	2784.33	337.923	12.1366	0.226852
	Arl6ip1-WT OE - N6	0.59	59	2096.1	257.571	12.2881	0.208273
	Arl6ip1-WT OE - N7	0.74	74	773.997	211.297	27.2995	0.368912
	Arl6ip1-WT OE - N8	0.702	70.2	753.312	284.752	37.8	0.538462
	Arl6ip1-WT OE - N9	0.717	71.7	1346.36	337.84	25.0928	0.349969
	Arl6ip1-WT OE - N10	0.646	64.6	1212.66	357.172	29.4535	0.455937
						22.227
	ID	Pearsons coefficient	Pearsons (%)	Cell Area	Otsu´s threshold Climp63	% Climp63-covered cell area	Adjusted Pearson´s to ER area
	Arl6ip1-7KR OE - N1	0.791	79.1	447.189	178.285	39.8679	0.504019
	Arl6ip1-7KR OE - N2	0.814	81.4	292.689	136.153	46.518	0.571474
	Arl6ip1-7KR OE - N3	0.755	75.5	335.56	146.903	43.7785	0.579847
	Arl6ip1-7KR OE - N4	0.625	62.5	4140.83	603.964	14.5856	0.233369
	Arl6ip1-7KR OE - N5	0.865	86.5	961.229	424.105	44.1211	0.510071
	Arl6ip1-7KR OE - N6	0.676	67.6	2959.07	949.517	32.0884	0.47468
	Arl6ip1-7KR OE - N7	0.858	85.8	402.861	190.867	47.3779	0.55219
	Arl6ip1-7KR OE - N8	0.676	67.6	768.009	193.565	25.2035	0.372833
	Arl6ip1-7KR OE - N9	0.697	69.7	2135.39	301.38	14.1136	0.20249
	Arl6ip1-7KR OE - N10	0.699	69.9	704.339	169.605	24.08	0.344492
	Arl6ip1-7KR OE - N11	0.684	68.4	1067.2	261.504	24.5038	0.358243
	ID	Cell Area	Otsu´s threshold Climp63	% Climp63-covered cell area
	Arl6ip1-KO Control N1	1204.84	228.878	18.9965
	Arl6ip1-KO Control N2	1286.37	258.348	20.0835
	Arl6ip1-KO Control N3	1710.01	431.008	25.2051
	Arl6ip1-KO Control N4	1727.29	542.008	31.3791
	Arl6ip1-KO Control N5	1180.75	381.72	32.3285
	Arl6ip1-KO Control N6	582.836	213.499	36.6311
	Arl6ip1-KO Control N7	1035.93	242.117	23.372
	Arl6ip1-KO Control N8
	Arl6ip1-KO Control N9	725.696	312.032	42.9976
	Arl6ip1-KO Control N10	1421.72	546.344	38.4283

## Sheet: Add. Data 5 - B
	ID	Pearsons coefficient	Pearsons (%)
	Arl6ip1-WT 1	0.952
	Arl6ip1-WT OE - N1	0.952	95.2
	Arl6ip1-WT OE - N2	0.906	90.6
	Arl6ip1-WT OE - N3	0.979	97.9
	Arl6ip1-WT OE - N4	0.963	96.3
	Arl6ip1-WT OE - N5	0.967	96.7
	Arl6ip1-WT OE - N6	0.974	97.4
	Arl6ip1-WT OE - N7	0.979	97.9
	Arl6ip1-WT OE - N8	0.968	96.8
	Arl6ip1-WT OE - N9	0.972	97.2
	ID	Pearsons coefficient	Pearsons (%)
	Arl6ip1-7KR OE - N1	0.974	97.4
	Arl6ip1-7KR OE - N2	0.949	94.9
	Arl6ip1-7KR OE - N3	0.976	97.6
	Arl6ip1-7KR OE - N4	0.907	90.7
	Arl6ip1-7KR OE - N5	0.971	97.1
	Arl6ip1-7KR OE - N6	0.957	95.7
	Arl6ip1-7KR OE - N7	0.977	97.7
	Arl6ip1-7KR OE - N8	0.893	89.3
	Arl6ip1-7KR OE - N9	0.914	91.4
	Arl6ip1-7KR OE - N10	0.828	82.8

## Sheet: Add. Data 5 - C
	LIPOSOME DIAMETER (nm)				LIPOSOME DIAMETER (normalized to His-Trx control)
	His-Trx Arl6IP1-WT	His-Trx Arl6IP1-7KR	His-Trx control		His-Trx Arl6IP1-WT	His-Trx Arl6IP1-7KR	His-Trx control
	118	133	198		1.30091	0.486861	1.09675
	654	213	87		0.261753	0.60465	1.60978
	127	191	709		1.81133	0.293164	1.32447
	380	432	462		0.38216	1.21192	0.183227
	51	167	124		0.361219	0.151817	1.08104
	89	183	114		0.772172	0.159669	1.54696
	81	271	168		0.348132	0.717204	0.575857
	200	671	72		0.316721	0.235578	0.266988
	108	223	261		0.209402	0.61512	0.937076
	511	316	282		0.696263	0.217255	0.824522
	280	105	321		0.431893	1.04963	1.94221
	321	75	90		0.183227	0.246048	1.73804
	314	164	90		0.159669	0.363837	0.790494
	137	77	92		0.0706733	0.219873	1.61763
	485	407	259		0.104701	2.63324	0.355984
	545	454	130		0.680558	0.246048	2.2249
	83	294	168		0.19108	0.204167	1.50508
	230	128	85		0.316721	0.641295	0.732909
	922	194	117		0.177992	0.198932	0.235578
	36	1413	254		0.714586	1.05486	0.421422
	110	266	84		2.21443	0.175375	0.285311
	73	206	265		0.350749	0.138729	0.280076
	174	1167	112		0.332427	0.0994662	1.63857
	384	126	83		0.465921	0.167522	1.13077
	239	190	441		0.492096	1.98409	1.38206
	224	90	467		0.350749	0.306251	1.49461
	93	202	90		0.335044	0.128259	0.931841
	99	251	295		0.170139	1.7171	0.405717
	475	153	494		0.225108	0.217255	1.02869
	109	127	229		3.23527	0.0942311	0.769554
	119	105	806		0.24343	0.59418	1.02346
	59	60	645		0.308869	0.60465	0.66747
	880	925	986		0.225108	0.311486	0.20155
	224	118	163		0.264371	0.219873	2.78767
	130	79	185		0.290546	1.01299	0.536594
	121	307	503		0.235578	0.196315	1.3742
	99	99	318		0.18061	0.256518	1.62025
	83	184	722		0.397865	0.609885	1.27212
	108	533	873		0.910901	0.473773	0.272223
	56	810	160		0.541829	0.369072	0.251283
	45	347	163		0.316721	0.240813	0.513036
	29	102	149		0.350749	1.47367	1.8061
	117	46	45		0.45545	0.369072	1.09675
	331	250	76		0.209402	0.225108	0.418805
	90	179	115		0.193697	0.149199	1.10722
	117	639	417		1.17789	0.259136	0.340279
	76	303	550		1.76945	2.00241	0.183227
	325	67	556		0.575857	0.62559	0.507801
	204	74	462		0.329809	0.248666	0.405717
	102	110	421		0.206785	0.549682	1.04178
	394	89	361		0.269606	0.795729	0.405717
	95	108	960		0.549682	0.209402	0.282693
	852	407	1176		0.251283	0.842845	0.955399
	225	93	414		0.557534	2.41336	0.573239
	329	118	71		0.261753	1.09936	0.219873
	250	166	288		0.306251	0.4031	0.552299
	93	103	225		1.66737	0.704116	2.93425
	58	259	123		0.591562	0.198932	1.79039
	105	103	74		0.649148	0.513036	2.62015
	102	169	291		1.05225	0.355984	1.13601
	36	162	443		0.342897	0.185845	0.85855
	67	77	942		0.188462	1.34803	0.264371
	46	68	374		3.3295	0.371689	2.05476
	485	386	447		0.560152	0.355984	2.17779
	120	230	50		0.683176	1.07057	1.38206
	62	897	157		0.133494	0.24343	0.24343
	88	407	66		0.146582	0.602032	0.217255
	110	348	947		0.358602	0.301016	0.259136
	127	448	149		0.803582	0.240813	0.282693
	143	191	433		0.431893	0.256518	0.418805
	42	115	117		4.28752	0.526124	0.41357
	695	210	568		0.285311	0.520889	0.458068
	128	221	808		1.15171	0.588945	1.83751
	321	417	287		0.327191	0.680558	3.53367
	125	80	413		0.319339	0.670088	0.353367
	107	295	96		0.342897	0.657	1.60193
	86	272	201		0.133494	0.2539	0.274841
	104	88	1100		0.143964	0.196315	0.643913
	77	111	168		0.38216	0.410952	0.677941
	178	490	297		0.301016	0.533976	0.329809
	178	83	256		0.23296	2.0155	0.175375
	146	407	216		0.219873	0.319339	0.21202
	77	1222	109		0.0942311	0.591562	0.193697
	161	470	74		0.366454	2.71962	0.167522
	178	127	146		0.209402	0.541829	1.31138
	221	86	156		0.248666	0.240813	1.61502
	726	155	144		0.109936	0.978957	0.824522
	131	137	205		0.206785	0.468538	0.266988
	250	162	353		0.107319	0.128259	1.90033
	882	662	270		0.227725	1.48676	1.47367
	337	163	45		0.0706733	0.21202	1.38467
	153	53	216		0.102084	0.332427	0.442363
	303	174	385		1.37159	0.369072	0.798347
	54	136	127		0.188462	0.384777	1.80348
	50	94	1379		0.280076	3.49702	0.526124
	122	117	376		0.164905	0.167522	0.355984
	207	371	131		0.714586	0.198932	0.345514
	216	406	45		0.240813	0.657	0.756467
	119	231	333		0.259136	0.42404	0.376924
	135	133	410		0.306251	0.324574	4.27705
	224	82	133		0.628208	2.21181	2.21443
	654	117	165		1.08104	0.246048	0.539211
	188	171	67		0.591562	0.149199	1.0156
	83	348	64		0.688411	0.591562	0.353367
	138	98	196		0.607267	0.450215	1.21453
	127	106	247		0.125641	0.235578	0.44498
	140	506	64		0.259136	0.683176	0.204167
	597	219	329		1.02869	0.159669	0.240813
	351	220	321		2.23275	0.154434	1.90556
	70	115	313		0.290546	0.675323	1.60716
	25	99	191		0.112554	0.476391	1.58884
	61	51	585		0.149199	0.376924	0.518271
	277	99	189		0.285311	0.575857	0.481626
	86	163	229		1.27997	0.175375	1.66475
	114	237	798		0.518271	0.507801	2.04691
	48	150	419		1.63072	0.350749	1.57314
	52	148	615		0.871638	1.20406	1.04178
	225	151	506		0.266988	0.314104	2.49974
	145	107	70		0.259136	0.136112	0.193697
	82	213	413		3.30332	0.306251	0.709351
	51	173	591		0.141347	0.429275	0.314104
	20	345	220		0.2539	0.515654	2.00241
	497	229	102		0.19108	0.280076	1.50246
	100	70	358		0.183227	0.130877	1.56528
	692	94	315		0.790494	0.479008	0.348132
	146	232	742		1.51293	0.458068	2.06
	138	169	664		0.374307	0.599415	0.4031
	295	88	302		0.531359	0.363837
	133	160	618		0.348132	0.303634
	121	48	136		0.109936	0.256518
	80	59	850		0.429275	0.164905
	266	59	575		0.251283	0.620355
	165	1083	280		0.206785	0.217255
	70	220	90		0.332427	0.416187
	61	60	161		0.950164	0.20155
	27	59	109		0.808817	0.819287
	40	145	107		1.36112	0.261753
	260	48	626		0.350749	0.507801
	73	445	432		0.649148	0.507801
	121	155	528		0.390012	0.541829
	68	302	571		0.554917	0.882108
	273	122	356		0.314104	0.149199
	846	77	155		1.42656	0.573239
	134	252	393		0.659618	0.4031
	127	362	294		0.489478	0.316721
	178	70	391		0.149199	0.301016
	188	239	255		0.138729	0.146582
	134	145	77		2.75364	0.141347
	128	186	1065		0.324574	0.235578
	65	231	205		0.348132	0.630825
	86	112	525		0.167522	0.358602
	1236	463	619		0.374307	0.42404
	93	58	486		0.2539	1.34279
	118	61	104		0.452833	0.282693
	86	274	96		0.23296	0.164905
	101	90	196		0.138729	2.23537
	111	235	690		0.308869	0.217255
	90	83	419		0.209402	0.219873
	69	401	160		0.410952	1.64643
	152	94	423		0.298399	0.282693
	348	139	130		0.507801	0.175375
	207	84	70		1.68046	0.18061
	121	1006	194		0.167522	0.342897
	134	94	155		2.13067	0.400482
	174	78	398		0.505184	0.588945
	80	245	155		0.531359	0.107319
	74	76	108		0.507801	0.408335
	450	403	365		0.19108	0.314104
	676	67	219		0.123024	0.350749
	220	53	84		0.24343	0.18061
	126	38	211		0.287928	0.217255
	79	64	1121		0.19108	0.38216
	103	758	684		0.146582	0.185845
	210	117	1001		0.130877	1.44749
	96	49	434		0.311486	1.23548
	213	656	328		0.164905	1.09413
	100	83	101		0.717204	0.408335
	117	36	785		0.348132	0.120406
	637	227	832		0.24343	1.06533
	226	231	528		0.568004	0.798347
	248	119	93		0.217255	0.269606
	402	84	83		0.316721	0.38216
	131	387	99		0.450215	0.774789
	72	75	108		0.505184	0.468538
	1272	98	160		0.141347	0.560152
	214	233	158		0.217255	0.177992
	261	181	175		0.217255	0.0994662
	51	141	702		0.175375	1.53387
	56	92	1350		0.287928	0.659618
	137	563	135		1.44226	0.513036
	307	141	612		1.58884	0.298399
	165	86	105		0.240813	0.219873
	1638	57	246		1.89247	0.293164
	109	99	259		0.235578	0.206785
	440	765	126		0.549682	0.662235
	125	239	67		0.327191	0.24343
	122	95	81		1.33232	0.86902
	131	210	74		0.225108	0.371689
	51	304	64		0.280076	0.654383
	55	80	501		0.321956	0.164905
	146	322	617		0.410952	0.295781
	115	922	315		0.390012	0.319339
	89	420	102		0.293164	0.167522
	84	154	726		0.520889	3.62005
	36	269	563		0.269606	0.259136
	140	76	529		0.740761	0.209402
	80	196	169		4.76652	0.693646
	95	136	305		1.1491	0.780024
	42	71	689		0.61512	1.71186
	79	515	201		0.782642	0.596797
	41	142	136		0.657	0.785259
	87	136	132		0.0994662	0.230343
	27	409	289		0.479008	1.21192
	39	93	144		0.363837	1.403
	524	230	1634		0.230343	0.476391
	72	115	846		1.49985	0.266988
	107	92	206		0.198932	0.638678
	63	98	388		1.30877	0.21202
	273	201	135		0.209402	0.649148
	92	199	464		0.492096	0.112554
	99	225	170		0.162287	0.866403
	117	260	78		0.146582	0.206785
	240	256	92			0.499949
	413	251	728			0.183227
	226	97	614			0.219873
	263	75	607			0.104701
	232	157	198			0.301016
	48	204	184			0.280076
	99	770	636			0.397865
	393	122	782			0.691028
	853	226	601			0.214638
	111	1039	398			0.664853
	43	207	955			0.808817
	57	92	74			0.311486
	109	374	271			0.0732909
	489	179	120			0.2539
	198	49	765			0.780024
	623	568	574			0.479008
	333	81	598			0.376924
	102	127	133			0.272223
	99	141	787			0.350749
	1262	147	154			0.120406
	54	1336				0.0785259
	97	64
	73	76
	70	251
	302	162
	578	124
	143	845
	203	94
	133	57
	42	226
	164	172
	96	90
	79	261
	127	61
	363	59
	309	258
	520	182
	134	144
	248	220
	149	67
	212	194
	120	134
	545	460
	252	120
	187	52
	57	117
	53	164
	1052	197
	124	107
	133	50
	64	183
	143	175
	97	229
	173	139
	89	116
	53	98
	118	63
	80	237
	157	83
	114	159
	194	77
	642	313
	64	100
	814	194
	193	194
	203	207
	194	337
	73	57
	47	219
	93	154
	110	121
	73	115
	56	56
	50	54
	119	90
	63	241
	274	137
	133	162
	93	513
	217	108
	83	63
	121	854
	172	83
	193	84
	54	629
	83	108
	83	67
	67	69
	110	131
	551	153
	607	225
	92	41
	723	156
	90	120
	210	134
	125	69
	509	83
	86	146
	107	71
	123	553
	157	472
	149	418
	112	156
	199	46
	103	407
	283	305
	1821	103
	439	146
	235	296
	299	179
	251	214
	38	68
	183	38
	139	586
	88	252
	573	196
	76	114
	500	84
	80	112
	188	79
	62	253
	56	93
		332
		142
		250
		63
		113
		122
		64
		1383
		99
		80
		265
		298
		654
		228
		300
		88
		463
		536
		182
		102
		244
		81
		248
		43
		331
		79
		191
		70
		84
		40
		115
		107
		152
		264
		82
		254
		309
		119
		28
		97
		298
		183
		144
		104
		134
		46
		30

## Sheet: Add. Data 5 - G
	K96		Trx-Hist-ARL6IP1
			Non-ATP			ATP
	Ubiquitinated peptide intensities (a.u.)		0	0	0	23.488	23.0254	23.7712
