# Supplementary material for: Heteromeric clusters of ubiquitinated ER-shaping proteins drive ER-phagy
Source: Nature. 2023 May 24;618(7964):402–10. doi: 10.1038/s41586-023-06090-9 (PMC10247384; doi:10.1038/s41586-023-06090-9)
Supplement: Supplementary file 14 — Source Data Extended Data Fig. 6 [file 41586_2023_6090_MOESM14_ESM.xlsx]

## Sheet: Add. Data 6 - C
U2OS Dox+ induced	Expriments	Treatment	Column	Treatment	[Cell] Count	[Cell] (ARL6IPmCherry (cellbody)) COUNT (AVG)	[Cell] (coloc (cellbody)) COUNT (AVG)	mCherry/Yellow puncta		WT FAM134B	mCherry/yellow puncta	n1	n2	n3	average
mCherry-GFP FAM134B WT	n1	NT	2	Basal	1038	28.3651	13.6339	2.08048		NT	Basal	2.08048	2.14251	2.22737	2.15012
	n1		3	BafA1	909	32.9021	30.9934	1.06158			BafA1	1.06158	1.05377	1.05637	1.05724
	n1		4	Ebss	703	22.1849	5.86913	3.77993			Ebss	3.77993	9.04312	7.73231	6.85178
	n1		5	Ebss BafA1	947	20.0074	17.8627	1.12006			Ebss BafA1	1.12006	1.10499	1.12707	1.11737
	n1	Arl6IP1 KD	6	Basal	259	34.4942	16.2085	2.12816		Arl6IP1 KD	Basal	2.12816	1.97624	2.02489	2.04309
	n1		7	BafA1	261	41.8966	40.0192	1.04691			BafA1	1.04691	1.04193	1.05064	1.04649
	n1		8	Ebss	136	28.5368	11.9044	2.39716			Ebss	2.39716	2.65699	2.37786	2.47734
	n1		9	Ebss BafA1	132	29.9015	28.1439	1.06245			Ebss BafA1	1.06245	1.07563	1.07741	1.07183
	n2	NT	2	Basal	812	34.8079	16.2463	2.14251
	n2		3	BafA1	1504	30.506	28.9495	1.05377
	n2		4	Ebss	1156	16.8737	1.86592	9.04312
	n2		5	Ebss BafA1	786	19.7646	17.8868	1.10499
	n2	Arl6IP1 KD	6	Basal	227	46.5242	23.5419	1.97624
	n2		7	BafA1	150	59.8067	57.4	1.04193
	n2		8	Ebss	185	34.627	13.0324	2.65699
	n2		9	Ebss BafA1	68	36.8088	34.2206	1.07563
	n3	NT	2	Basal	926	31.6425	14.2063	2.22737
	n3		3	BafA1	1427	31.8437	30.1444	1.05637
	n3		4	Ebss	913	17.5904	2.27492	7.73231
	n3		5	Ebss BafA1	1140	16.7281	14.8421	1.12707
	n3	Arl6IP1 KD	6	Basal	498	47.3775	23.3976	2.02489
	n3		7	BafA1	222	54.1081	51.5	1.05064
	n3		8	Ebss	165	30.2061	12.703	2.37786
	n3		9	Ebss BafA1	216	30.7361	28.5278	1.07741
