# Supplementary material for: Heteromeric clusters of ubiquitinated ER-shaping proteins drive ER-phagy
Source: Nature. 2023 May 24;618(7964):402–10. doi: 10.1038/s41586-023-06090-9 (PMC10247384; doi:10.1038/s41586-023-06090-9)
Supplement: Supplementary file 15 — Source Data Extended Data Fig. 7 [file 41586_2023_6090_MOESM15_ESM.xlsx]

## Sheet: Add. Data 7 - B
Hela siCTRL CLIMP63	Climp63-positive lysosomes	Climp63-negative lysosomes	total lysosomes	percentage of Climp63-positive lysosomes
1	79	40	119	66.3866
2	88	23	111	79.2793
3	75	42	117	64.1026
4	67	51	118	56.7797
5	69	45	114	60.5263
6	118	69	187	63.1016
7	52	22	74	70.2703
8	76	25	101	75.2475
9	56	23	79	70.8861
10	60	27	87	68.9655
11	33	26	59	55.9322
12	42	29	71	59.1549
13	43	22	65	66.1538
14	40	24	64	62.5
15	54	42	96	56.25
AVE				65.0358
Hela siARL6IP1 CLIMP63	Climp63-positive lysosomes	Climp63-negative lysosomes	total lysosomes	percentage of Climp63-positive lysosomes
1	52	39	91	57.1429
2	69	39	108	63.8889
3	67	59	126	53.1746
4	32	25	57	56.1404
5	66	24	90	73.3333
6	26	23	49	53.0612
7	42	49	91	46.1538
8	42	48	90	46.6667
9	77	53	130	59.2308
10	28	38	66	42.4242
11	41	41	82	50
12	56	62	118	47.4576
13	48	47	95	50.5263
14	40	46	86	46.5116
15	25	50	75	33.3333
				51.9364
	25	25
Hela siFAM CLIMP63	Climp63-positive lysosomes	Climp63-negative lysosomes	total lysosomes	percentage of Climp63-positive lysosomes
1	87	75	162	53.7037
2	54	56	110	49.0909
3	62	65	127	48.8189
4	25	29	54	46.2963
5	69	53	122	56.5574
6	61	53	114	53.5088
7	60	59	119	50.4202
8	38	28	66	57.5758
9	65	43	108	60.1852
10	50	28	78	64.1026
11	69	46	115	60
12	60	62	122	49.1803
13	51	32	83	61.4458
14	49	40	89	55.0562
15	34	24	58	58.6207
				54.9708
Hela siARL6IP1 siFAM CLIMP63	Climp63-positive lysosomes	Climp63-negative lysosomes	total lysosomes	percentage of Climp63-positive lysosomes
1	68	81	149	45.6376
2	28	41	69	40.5797
3	56	74	130	43.0769
4	26	41	67	38.806
5	33	51	84	39.2857
6	46	65	111	41.4414
7	95	115	210	45.2381
8	89	121	210	42.381
9	25	53	78	32.0513
10	44	48	92	47.8261
11	31	87	118	26.2712
12	43	59	102	42.1569
13	59	92	151	39.0728
14	16	38	54	29.6296
15	19	29	48	39.5833
				39.5358

## Sheet: Add. Data 7 - C
					RAW PUNCTA			DOUBLE COLOCALIZATIONS									ER-PHAGY AUTOLYSOSOMES					ER-PHAGY AUTOPHAGOSOMES		BULK AUTOPHAGY AUTOLYSOSOMES		BULK AUTOPHAGY AUTOPHAGOSOMES
	ID	Area			Lamp1 puncta	Sec62 puncta	LC3b puncta	Lamp+Sec62			Lamp+LC3b			Sec62-LC3b			LC3b-Lamp1-Sec62				Area adjusted	Only LC3b-Sec62 (no Lamp1)	Area adjusted	Only LC3b-Lamp1 (no Sec62)	Area adjusted	Only LC3b (no Lamp1 or Sec62)	Area adjusted		Coloc dist	10
	WT - N1	939.27	1	1	246	194	186	75	30488	38660	56	22764	30108	43	22165	23118	21	8537	10825	11290	0.0223578	22	0.0234224	35	0.037263	108	0.114983		Part. Size	15
	WT - N2	1027.94	1	1	268	588	353	117	43657	19898	129	48134	36544	119	20238	33711	54	20149	9184	15297	0.0525321	65	0.0632331	75	0.0729612	159	0.154678		Ch 1	60
	WT - N3	801.643	1	1	167	451	103	42	25150	9313	35	20958	33981	28	6208	27184	12	7186	2661	11650	0.0149693	16	0.019959	23	0.0286911	52	0.0648668		Ch 2	12
	WT - N4	976.065	1	1	113	319	189	28	24779	8777	69	61062	36508	33	10345	17460	14	12389	4389	7407	0.0143433	19	0.0194659	55	0.0563487	101	0.103477		Ch 3	150
	WT - N5	1482.47	1	1	216	442	324	37	17130	8371	117	54167	36111	49	11086	15123	20	9259	4525	6173	0.013491	29	0.0195619	97	0.0654313	178	0.12007		Segment	Yes
	WT - N6	1228.59	1	1	170	537	221	52	30588	9683	59	34706	26697	46	8566	20814	18	10588	3352	8145	0.0146509	28	0.0227903	41	0.0333715	134	0.109068		Large	Yes
	WT - N7	1022.16	1	1	234	530	375	57	24359	10755	120	51282	32	92	17358	24533	26	11111	4906	6933	0.0254364	66	0.0645694	94	0.0919625	189	0.184903
	WT - N8	1090.34	1	1	346	384	361	49	14162	12760	164	47399	45429	55	14323	15235	19	5491	4948	5263	0.0174258	36	0.0330174	145	0.132987	161	0.147661
	WT - N9	1240.03	1	1	224	681	450	63	28125	9251	35	15625	7778	123	18062	27333	7	3125	1028	1556	0.00564502	116	0.093546	28	0.0225801	299	0.241123
	WT - N10	1324.42	1	1	156	386	219	33	21154	8549	84	53846	38356	40	10363	18265	17	10897	4404	7763	0.0128358	23	0.017366	67	0.050588	112	0.0845651
	Arl6ip1-KO - N1	1036.2	1	1	199	249	312	51	25628	20482	54	27136	17308	33	13253	10577	10	5025	4016	3205	0.00965064	23	0.0221965	44	0.0424628	235	0.22679
	Arl6ip1-KO - N2	2937.02	1	1	414	134	575	17	4106	12687	180	43478	31304	17	12687	2957	5	1208	3731	0.870	0.00170241	12	0.00408578	175	0.0595842	383	0.130404
	Arl6ip1-KO - N3	1672.18	1	1	313	278	510	40	12780	14388	235	75080	46078	50	17986	9804	25	7987	8993	4902	0.0149506	25	0.0149506	210	0.125585	250	0.149506
	Arl6ip1-KO - N4	1316.38	1	1	334	283	237	45	13473	15901	142	42515	59916	18	6360	7595	14	4192	4947	5907	0.0106352	4	0.00303864	128	0.0972364	91	0.069129
	Arl6ip1-KO - N5	1564.58	1	1	261	441	231	41	15709	9297	122	46743	52814	29	6576	12554	19	7280	4308	8225	0.0121438	10	0.00639148	103	0.0658322	99	0.0632756
	Arl6ip1-KO - N6	1314.8	1	1	166	295	221	22	13253	7458	76	45783	34389	22	7458	9955	11	6627	3729	4977	0.0083663	11	0.0083663	65	0.0494372	134	0.101917
	Arl6ip1-KO - N7	1586.69	1	1	150	169	226	11	7333	6509	85	56667	37611	8	4734	3540	5	3333	2959	2212	0.00315121	3	0.00189072	80	0.0504193	138	0.0869733
	Arl6ip1-KO - N8	939.236	1	1	155	273	186	33	21290	12088	51	32903	27419	20	7326	10753	5	3226	1832	2688	0.00532348	15	0.0159704	46	0.048976	120	0.127763
	Arl6ip1-KO - N9	1532.02	1	1	360	199	226	39	10833	19598	118	32778	52212	15	7538	6637	9	2500	4523	3982	0.00587459	6	0.00391639	109	0.0711478	102	0.0665786
	Arl6ip1-KO - N10	1332.69	1	1	219	389	275	43	19635	11054	81	36986	29455	39	10026	14182	15	6849	3856	5455	0.0112554	24	0.0180087	66	0.049524	170	0.127562
	Fam134b-KO - N1	1209.8	1	1	122	275	113	19	15574	6909	7	5738	6195	11	4	9735	2	1639	0.727	1770	0.00165316	9	0.00743923	5	0.0041329	97	0.0801783
	Fam134b-KO - N2	1030.74	1	1	24	363	79	4	16667	1102	0	0	0	13	3581	16456	0	0	0	0	0	13	0.0126123	0	0	66	0.0640318
	Fam134b-KO - N3	1756.03	1	1	390	394	586	37	9487	9391	63	16154	10751	68	17259	11604	5	1282	1269	0.853	0.00284733	63	0.0358763	58	0.033029	460	0.261954
	Fam134b-KO - N4	1132.16	1	1	317	392	90	57	17981	14541	60	18927	66667	17	4337	18889	12	3785	3061	13333	0.0105992	5	0.00441633	48	0.0423968	25	0.0220817
	Fam134b-KO - N5	1791.19	1	1	523	572	167	80	15296	13986	117	22371	70060	26	4545	15569	18	3442	3147	10778	0.0100492	8	0.00446631	99	0.0552706	42	0.0234482
	Fam134b-KO - N6	2149.51	1	1	293	193	413	8	2730	4145	152	51877	36804	16	8290	3874	4	1365	2073	0.969	0.00186089	12	0.00558267	148	0.0688529	249	0.11584
	Fam134b-KO - N7	1268.55	1	1	347	266	285	29	8357	10902	197	56772	69123	36	13534	12632	18	5187	6767	6316	0.0141894	18	0.0141894	179	0.141106	70	0.0551811
	Fam134b-KO - N8	1589.57	1	1	353	441	301	59	16714	13379	214	60623	71096	41	9297	13621	27	7649	6122	8970	0.0169857	14	0.00880741	187	0.117642	73	0.0459243
	Fam134b-KO - N9	1281.62	1	1	129	59	150	2	1550	3390	49	37984	32667	3	5085	2	0	0	0	0	0	3	0.00234078	49	0.0382328	98	0.0764656
	Fam134b-KO - N10	1532.19	1	1	96	82	106	6	6250	7317	17	17708	16038	1	1220	0.943	0	0	0	0	0	1	0.00065266	17	0.0110952	88	0.0574341

## Sheet: Add. Data 7 - E
	Basal	basal+Baf	EBSS	Torin	Torin+Baf				mCherry-GFP-LC3 mock 1	mCherry-GFP-LC3 mock 2	mCherry-GFP-LC3 mock 3	mCherry-GFP-LC3 mock 4	mCherry-GFP-LC3 mock 5	mCherry-GFP-LC3 mock 6
mCherry-GFP-LC3 mock 1	0.824	0.512326	1.56697	1.28045	0.659325			Basal	0.824	0.750665	0.893076	0.528528	0.804615	0.653608
mCherry-GFP-LC3 mock 2	0.750665	0.50966	1.27973	1.37371	0.604501			basal+Baf	0.512326	0.50966	0.498715	0.55551	0.486808	0.493201
mCherry-GFP-LC3 mock 3	0.893076	0.498715	1.41789	1.39945	0.690343			EBSS	1.56697	1.27973	1.41789	1.55393	1.60877	1.45291
mCherry-GFP-LC3 mock 4	0.528528	0.55551	1.55393	1.383	0.635156			Torin	1.28045	1.37371	1.39945	1.383	1.30286	1.36397
mCherry-GFP-LC3 mock 5	0.804615	0.486808	1.60877	1.30286	0.645			Torin+Baf	0.659325	0.604501	0.690343	0.635156	0.645	0.656394
mCherry-GFP-LC3 mock 6	0.653608	0.493201	1.45291	1.36397	0.656394
avg	0.742415	0.50937	1.48003	1.35057	0.648453
									mCherry-GFP-LC3 Arl6IP1KD 1	mCherry-GFP-LC3 Arl6IP1KD 2	mCherry-GFP-LC3 Arl6IP1KD 3	mCherry-GFP-LC3 Arl6IP1KD 4	mCherry-GFP-LC3 Arl6IP1KD 5	mCherry-GFP-LC3 Arl6IP1KD 6
mCherry-GFP-LC3 Arl6IP1KD 1	1.18987	0.618052	1.38878	1.29015	0.796052			Basal	1.18987	1.03352	0.788	0.595787	0.771444	0.990074
mCherry-GFP-LC3 Arl6IP1KD 2	1.03352	0.69964	1.47855	1.29699	0.729327			basal+Baf	0.618052	0.69964	0.668502	0.69152	0.596479	0.609137
mCherry-GFP-LC3 Arl6IP1KD 3	0.788	0.668502	1.52453	1.20175	0.703381			EBSS	1.38878	1.47855	1.52453	1.2408	1.36797	1.39553
mCherry-GFP-LC3 Arl6IP1KD 4	0.595787	0.69152	1.2408	1.22177	0.755869			Torin	1.29015	1.29699	1.20175	1.22177	1.31225	1.21657
mCherry-GFP-LC3 Arl6IP1KD 5	0.771444	0.596479	1.36797	1.31225	0.800384			Torin+Baf	0.796052	0.729327	0.703381	0.755869	0.800384	0.70998
mCherry-GFP-LC3 Arl6IP1KD 6	0.990074	0.609137	1.39553	1.21657	0.70998
avg	0.894784	0.647222	1.39936	1.25658	0.749165
The data is the ratio of mCherry (red) to mCherry-GFP Colocalisation (yellow)

## Sheet: Add. Data 7 - F
	Arl6ip1-WT
		HeLa mock + mCherry-GFP-FIS1 Basal				HeLa Mock + mCherry-GFP-FIS1 CCCP
		Red puncta	Yellow puncta	Ratio		Red puncta	Yellow puncta	Ratio
	Cell 1	4	4	1	Cell 1	14	10	1.4
	Cell 2	8	8	1	Cell 2	10	7	1.42857
	Cell 3	9	8	1.125	Cell 3	10	4	2.5
	Cell 4	7	6	1.16667	Cell 4	8	6	1.33333
	Cell 5	2	1	2	Cell 5	14	10	1.4
	Cell 6	7	7	1	Cell 6	14	9	1.55556
	Cell 7	9	6	1.5	Cell 7	23	15	1.53333
	Cell 8	4	3	1.33333	Cell 8	14	8	1.75
	Cell 9	6	6	1	Cell 9	16	11	1.45455
	Cell 10	6	6	1	Cell 10	13	8	1.625
	Cell 11	5	4	1.25	Cell 11	16	10	1.6
	Arl6ip1-KO
		HeLa ARL6IP1-KO + mCherry-GFP-FIS1 Basal				HeLa ARL6IP1-KO + mCherry-GFP-FIS1 CCCP
		Red puncta	Yellow puncta	Ratio		Red puncta	Yellow puncta	Ratio
	Cell 1	2	2	1	Cell 1	18	9	2
	Cell 2	5	4	1.25	Cell 2	17	11	1.54545
	Cell 3	8	7	1.14286	Cell 3	9	5	1.8
	Cell 4	6	5	1.2	Cell 4	10	7	1.42857
	Cell 5	7	7	1	Cell 5	11	7	1.57143
	Cell 6	4	3	1.33333	Cell 6	20	11	1.81818
	Cell 7	6	6	1	Cell 7	21	14	1.5
	Cell 8	1	1	1	Cell 8	18	12	1.5
	Cell 9	2	2	1	Cell 9	20	12	1.66667
	Cell 10	5	4	1.25	Cell 10	21	11	1.90909
	Cell 11	6	6	1	Cell 11	24	13	1.84615

## Sheet: Add. Data 7 - G
mCherryGFPPMP34	U2OS WT	BASAL		ratio basal	Fold change	EBSS 20h		ratio EBSS	Fold change			U2OS KD	BASAL		ratio basal	Fold change	EBSS 20h		ratio EBSS	Fold change
	Total	45	13	0.288889	0.889436	75	48	0.64	1.97044				23	7	0.304348	1.03643	37	21	0.567568	1.9328
		93	17	0.182796	0.562795	37	29	0.783784	2.41313				42	9	0.214286	0.729732	22	21	0.954545	3.25062
		68	23	0.338235	1.04136	48	24	0.5	1.53941				47	7	0.148936	0.507189	24	20	0.833333	2.83785
		40	15	0.375	1.15456	51	19	0.372549	1.14701				30	8	0.266667	0.908111	22	10	0.454545	1.54792
		32	11	0.34375	1.05834	32	24	0.75	2.30911				17	8	0.470588	1.60255	35	19	0.542857	1.84865
		53	26	0.490566	1.51036	53	23	0.433962	1.33609				11	2	0.181818	0.619166	28	23	0.821429	2.7973
		18	3	0.166667	0.513136								38	14	0.368421	1.25463	31	10	0.322581	1.09852
		22	7	0.318182	0.979624								28	12	0.428571	1.45946	30	16	0.533333	1.81622
		62	26	0.419355	1.29112								27	7	0.259259	0.882885
		average		0.324827	1.00008			0.580049	1.78587					average	0.293655	1.00002			0.628774	2.14124
