# Supplementary material for: Heteromeric clusters of ubiquitinated ER-shaping proteins drive ER-phagy
Source: Nature. 2023 May 24;618(7964):402–10. doi: 10.1038/s41586-023-06090-9 (PMC10247384; doi:10.1038/s41586-023-06090-9)
Supplement: Supplementary file 16 — Source Data Extended Data Fig. 8 [file 41586_2023_6090_MOESM16_ESM.xlsx]

## Sheet: Add. Data 8 - Rescue experiment
	ID	Area	mCherry-LC3b	LC3b-mCherry-GFP	Autophagosomes / Area	Autolysosomes / Area
	KO1	541.848	19	2	0.00369107	0.0350652
	KO2	350.527	15	0	0	0.0427927
	KO3	567.534	18	15	0.0264301	0.0317162
	KO4	729.065	49	30	0.0411486	0.0672094
	KO5	322.37	17	11	0.0341223	0.0527344
	KO6	486.831	12	11	0.0225951	0.0246492
	KO7	452.798	18	17	0.0375443	0.0397528
	KO8	312.79	0	0	0	0
	KO9	365.927	4	3	0.00819836	0.0109311
	KO10	314.158	0	0	0	0
	KO11	841.058	33	27	0.0321024	0.0392363
	KO12	180.556	17	5	0.0276922	0.0941536
	KO13	437.611	1	0	0	0.00228513
	KO14	99.449	2	0	0	0.0201108
	KO15	544.233	0	0	0	0
	ID	Area	mCherry-LC3b	LC3b-mCherry-GFP	Autophagosomes / Area	Autolysosomes / Area
	WT1	773.758	89	63	0.0814208	0.115023
	WT2	532.384	93	60	0.112701	0.174686
	WT3	954.958	122	102	0.106811	0.127754
	WT4	1534.72	169	151	0.0983892	0.110118
	WT5	383.652	41	26	0.0677697	0.106868
	WT6	196.431	50	28	0.142544	0.254542
	WT7	919.751	63	61	0.0663223	0.0684968
	WT8	307.613	32	18	0.0585151	0.104027
	WT9	345.047	50	18	0.0521668	0.144908
	WT10	569.736	41	33	0.0579216	0.0719632
	WT11	452.368	13	12	0.0265271	0.0287377
	WT12	870.729	97	78	0.0895801	0.111401
	WT13	645.476	9	9	0.0139432	0.0139432
	WT14	382.284	91	78	0.204037	0.238043
	WT15	850.664	62	60	0.0705331	0.0728842
	ID	Area	mCherry-LC3b	LC3b-mCherry-GFP	Autophagosomes / Area	Autolysosomes / Area
	WT Rescue 1	836.416	156	124	0.148252	0.18651
	WT Rescue 2	644.336	23	13	0.0201758	0.0356957
	WT Rescue 3	421.493	84	54	0.128116	0.199292
	WT Rescue 4	294.885	48	47	0.159384	0.162775
	WT Rescue 5	333.897	75	67	0.200661	0.22462
	WT Rescue 6	662.072	146	86	0.129895	0.22052
	WT Rescue 7	408.056	33	32	0.0784206	0.0808713
	WT Rescue 8	591.004	93	60	0.101522	0.157359
	WT Rescue 9	252.943	86	72	0.284649	0.339998
	WT Rescue 10	295.375	38	29	0.0981803	0.12865
	WT Rescue 11	448.892	11	10	0.0222771	0.0245048
	WT Rescue 12	611.985	58	48	0.0784333	0.0947736
	WT Rescue 13	1086.16	109	86	0.0791778	0.100353
	WT Rescue 14	692.008	70	61	0.0881493	0.101155
	WT Rescue 15	406.669	157	84	0.206556	0.386063
	ID	Area	mCherry-LC3b	LC3b-mCherry-GFP	Autophagosomes / Area	Autolysosomes / Area
	7KR Rescue 1	779.085	101	61	0.078297	0.129639
	7KR Rescue 2	1183.45	76	65	0.0549239	0.0642187
	7KR Rescue 3	259.567	20	9	0.0346731	0.0770514
	7KR Rescue 4	566.738	77	32	0.0564635	0.135865
	7KR Rescue 5	202.785	23	16	0.0789013	0.113421
	7KR Rescue 6	500.635	51	22	0.0439442	0.101871
	7KR Rescue 7	439.173	54	34	0.0774182	0.122958
	7KR Rescue 8	1088.1	25	14	0.0128664	0.0229758
	7KR Rescue 9	1175.9	64	34	0.0289141	0.0544266
	7KR Rescue 10	347.458	35	15	0.0431707	0.100732
	7KR Rescue 11	629.018	82	60	0.0953868	0.130362
	7KR Rescue 12	1086.81	141	123	0.113175	0.129737
	7KR Rescue 13	694.513	42	37	0.0532747	0.060474
	7KR Rescue 14	387.352	55	34	0.0877755	0.14199
	7KR Rescue 15	1063.49	62	54	0.0507761	0.0582985
