# Supplementary material for: Heteromeric clusters of ubiquitinated ER-shaping proteins drive ER-phagy
Source: Nature. 2023 May 24;618(7964):402–10. doi: 10.1038/s41586-023-06090-9 (PMC10247384; doi:10.1038/s41586-023-06090-9)
Supplement: Supplementary file 17 — Source Data Extended Data Fig. 9 [file 41586_2023_6090_MOESM17_ESM.xlsx]

## Sheet: Add. Data 9 - A & B
		Amount of cells containing PC1 (% of cells)
	Image ID	WT MEFs	Fam134b KO MEFs	Arl6ip1-KO MEFs
	N1	20	88	73
	N2	13	79	88
	N3	19	78	87
	N4	14	85	85
	N5	28	71	85
	Round	Level of collagen in supernatant (µg/ml)
		WT	Arl6ip1-KO
	n1	1.4697	1.71212
	n2	1.36364	1.60606

## Sheet: Add. Data 9 - C & D
	Image ID	Amount of cells containing PC1 (% of cells)
		Healthy hFib control	K193F*fs Heterocygous father	K193F*fs Homocygous patient
	N1	65.71	62.5	83.3333
	N2	51.85	67.8571	82.22
	N3	64.52	46.875	82.9787
	N4	54.55	50	89.66
	N5	62.22	62.5	80.6452
	N6	41.18	48.2759	73.5294
	N7	51.282	67.5	86.9565
	N8	64.29	52	100
	N9	40.9091	51.4286	86.36
	N10	56	42.86	80
	Round	Level of collagen in supernatant (µg/ml)
		Healthy hFib control	K193F*fs Heterocygous father	K193F*fs Homocygous patient
	n1	2.39394	2.09091	2.33333
	n2	2.42424	2.13636	2.34849

## Sheet: Add. Data 9 - F
	n1	Genotype	Collagen1				Actin
			Intensity	Adjusted	Norm.to Actin	Adjust to WT	Intensity
		Healthy control	7.979	7.227	0.166161	1	43.494
		FM Father	1.929	1.177	0.0367939	0.221435	31.989
		AM Patient	55.08	54.328	0.713809	4.29589	76.11
		Background	0.752
	n2	Genotype	Collagen1				Actin
			Intensity	Adjusted	Norm.to Actin	Adjust to WT	Intensity
		Healthy control	5.308	3.308	0.10368	0.623971	31.906
		FM Father	2.098	0.098	0.00304528	0.0183273	32.181
		AM Patient	37.122	35.122	0.861425	5.18428	40.772
		Background	2
	n3	Genotype	Collagen1				Actin
			Intensity	Adjusted	Norm.to Actin	Adjust to WT	Intensity
		Healthy control	4.3	2.3	0.055387	0.333334	41.526
		FM Father	2.104	0.104	0.00274363	0.0165119	37.906
		AM Patient	35.166	33.166	0.531958	3.20147	62.347
		Background	2

## Sheet: Add. Data 9 - G
	WT MEFs	Image	PC1 positive Lamp2	PC1 negative Lamp2	Positive/total ratio
		1	36	12	0.75
		2	98	28	0.777778
		3	121	26	0.823129
		4	113	21	0.843284
		5	73	36	0.669725
	FAM134B KO	Image	PC1 positive Lamp2	PC1 negative Lamp2	Positive/total ratio
		1	25	56	0.308642
		2	24	41	0.369231
		3	33	55	0.375
		4	36	52	0.409091
		5	25	57	0.304878
		6	19	51	0.271429
	Arl6IP1 KO	Image	PC1 positive Lamp2	PC1 negative Lamp2	Positive/total ratio
		1	105	124	0.458515
		2	48	42	0.533333
		3	80	47	0.629921
		4	49	50	0.494949
		5	52	88	0.371429
		6	40	60	0.4
