# Supplementary material for: Heteromeric clusters of ubiquitinated ER-shaping proteins drive ER-phagy
Source: Nature. 2023 May 24;618(7964):402–10. doi: 10.1038/s41586-023-06090-9 (PMC10247384; doi:10.1038/s41586-023-06090-9)
Supplement: Supplementary file 18 — Source Data Extended Data Fig. 10 [file 41586_2023_6090_MOESM18_ESM.xlsx]

## Sheet: Add. Data 10 - A
	ROUND 1								ROUND 2								ROUND 3
	WT MEFs								WT MEFs								WT MEFs
	Image	Cell Area	Climp63 Area	% Climp63 Area	Rtn4 Area	% Rtn4 Area	Ratio Climp63/Rtn4		Image	Cell Area	Climp63 Area	% Climp63 Area	Rtn4 Area	% Rtn4 Area	Ratio Climp63/Rtn4		Image	Cell Area	Climp63 Area	% Climp63 Area	Rtn4 Area	% Rtn4 Area	Ratio Climp63/Rtn4
	N1	1999.44	237.105	11.8586	367.685	18.3894	0.644859		N1	2316.3	232.007	10.0163	985.948	42.5656	0.235314		N1	3201.83	270.362	8.44397	1131.59	35.3419	0.238922
	N2	2700.95	452.307	16.7462	623.968	23.1018	0.724888		N2	2539.33	217.624	8.57014	1212.58	47.752	0.179472		N2	1852.98	234.049	12.631	883.356	47.6722	0.264954
	N3	1630.43	159.226	9.76589	425.095	26.0726	0.374566		N3	2113.63	335.149	15.8566	1150.98	54.4553	0.291185		N3	2011.01	303.028	15.0684	784.422	39.0063	0.386307
	N4	1750.24	144.266	8.24264	399.516	22.8263	0.361102		N4	2689.69	245.53	9.12857	1220.12	45.3628	0.201235		N4	1837.87	227.308	12.368	805.134	43.8079	0.282323
	N5	2578.09	368.576	14.2965	630.569	24.4587	0.584513		N5	1487.79	179.929	12.0937	782.302	52.5813	0.229999		N5	1590.42	145.645	9.15765	633.883	39.8564	0.229766
	N6	1370.46	217.45	15.867	378.815	27.6415	0.574027		N6	2523.1	194.759	7.71902	984.331	39.0127	0.197859		N6	2647.22	250.499	9.46272	982.413	37.1111	0.254983
	N7	2946.07	424.028	14.393	680.529	23.0995	0.623086		N7	1493.15	184.715	12.3708	841.437	56.353	0.219523		N7	1691.52	179.032	10.5841	819.405	48.4418	0.21849
	N8	2441.41	354.043	14.5016	426.224	17.4581	0.83065		N8	2979.74	292.303	9.80968	1108.73	37.2088	0.263639		N8	2284.96	277.383	12.1395	586.158	25.6529	0.473222
	N9	2238.49	326.423	14.5823	591.592	26.4281	0.55177		N9	1286.39	163.147	12.6825	331.801	25.7932	0.491701		N9	2881.43	435.145	15.1017	1047.74	36.3618	0.415317
	N10	1694.94	280.382	16.5422	514.09	30.3308	0.545395		N10	1163.32	220.86	18.9854	227.221	19.5321	0.972005		N10	1969.89	358.023	18.1747	784.526	39.8258	0.456356
	N11	1352.25	169.885	12.5632	403.084	29.8085	0.421463		N11	2554.39	215.501	8.43651	1125.32	44.0542	0.191503		N11	1872.45	246.221	13.1497	848.199	45.2989	0.290287
	N12	2130.37	385.833	18.1111	699.822	32.8498	0.55133		N12	1966.23	212.766	10.821	817.298	41.5668	0.260329		N12	1454.57	147.302	10.1268	615.308	42.3017	0.239396
	N13	2501.39	283.692	11.3414	799.449	31.9602	0.354859		N13	2717.3	321.187	11.8201	1174.05	43.2065	0.273572		N13	1515.27	142.365	9.39534	574.209	37.8948	0.247932
	N14	1648.66	398.624	24.1786	509.14	30.882	0.782936		N14	2441	288.955	11.8376	1146.91	46.985	0.251943		N14	1685.17	188.207	11.1684	737.46	43.7618	0.25521
	N15	1501.2	263.426	17.5477	613.082	40.8396	0.429675		N15	2064.05	365.49	17.7074	924.041	44.7683	0.395534		N15	2784.02	259.184	9.3097	869.56	31.234	0.298063
		2032.29		14.7025		27.0765	0.557008			2155.69		11.857		42.7465	0.310321			2085.38		11.7521		39.5713	0.303435
	Arl6ip1-KO MEFs								Arl6ip1-KO MEFs								Arl6ip1-KO MEFs
	Image	Cell Area	Climp63 Area	% Climp63 Area	Rtn4 Area	% Rtn4 Area	Ratio Climp63/Rtn4		Image	Cell Area	Climp63 Area	% Climp63 Area	Rtn4 Area	% Rtn4 Area	Ratio Climp63/Rtn4		Image	Cell Area	Climp63 Area	% Climp63 Area	Rtn4 Area	% Rtn4 Area	Ratio Climp63/Rtn4
	N1	1411.81	246.537	17.4625	153.317	10.8596	1.60802		N1	2665.86	367.169	13.773	903.355	33.8861	0.40645		N1	1694.74	237.8	14.0316	49.843	2.94103	4.77098
	N2	2253.71	381.782	16.9401	627.232	27.8311	0.608677		N2	2416.08	347.417	14.3794	853.473	35.3247	0.407063		N2	2021.92	361.807	17.8942	746.355	36.9131	0.484765
	N3	2053.22	325.569	15.8565	366.428	17.8465	0.888494		N3	2587.05	439.356	16.9829	967.934	37.4146	0.453911		N3	1740.08	288.759	16.5946	225.21	12.9425	1.28218
	N4	2005.41	455.51	22.7141	383.952	19.1458	1.18637		N4	1920.92	291.336	15.1665	535.995	27.903	0.543542		N4	2150.75	386.997	17.9936	227.8	10.5917	1.69885
	N5	1486.69	437.31	29.4151	639.595	43.0215	0.68373		N5	3571.18	458.445	12.8373	1154.59	32.3306	0.397065		N5	1502.14	431.56	28.7297	730.938	48.6599	0.590419
	N6	1556.04	336.769	21.6428	245.568	15.7817	1.37139		N6	2040.58	347.253	17.0173	730.27	35.7873	0.475513		N6	1847.17	403.375	21.8375	716.247	38.7754	0.563179
	N7	1751.4	240.956	13.7579	438.021	25.0098	0.550101		N7	1358.15	183.746	13.5291	638.73	47.0294	0.287674		N7	2706.28	496.15	18.3333	869.939	32.1452	0.570327
	N8	2614.18	473.299	18.1051	944.016	36.1114	0.501368		N8	2448.79	497.035	20.2972	747.265	30.5157	0.665139		N8	1954.15	467.935	23.9458	780.915	39.962	0.599214
	N9	2836.47	313.074	11.0374	601.077	21.191	0.520855		N9	2022.37	370.282	18.3094	411.981	20.3712	0.898784		N9	2056.23	266.94	12.982	814.519	39.6123	0.327727
	N10	2880.72	535.559	18.5912	694.709	24.1158	0.770911		N10	2166.68	280.601	12.9507	447.563	20.6566	0.626953		N10	2112.83	354.765	16.791	641.485	30.3614	0.553037
	N11	1975.91	470.899	23.832	717.094	36.2918	0.656677		N11	1218.71	220.549	18.0968	562.008	46.1148	0.39243		N11	2034.8	381.706	18.7589	698.535	34.3295	0.546438
	N12	1684.04	489.707	29.0793	602.867	35.7989	0.812297		N12	2540.94	416.156	16.378	1114.72	43.8702	0.373329		N12	1476.01	282.823	19.1613	359.009	24.323	0.787788
	N13	1671.64	305.952	18.3025	749.66	44.8459	0.408121		N13	2482.91	363.019	14.6207	591	23.8027	0.614245		N13	2459.68	286.08	11.6308	255.751	10.3977	1.11859
	N14	1616.5	398.678	24.663	614.578	38.019	0.648702		N14	1540.73	308.917	20.0501	763.311	49.5422	0.404707		N14	2420.15	360.394	14.8914	445.011	18.3877	0.809854
	N15	1397.63	209.279	14.9738	251.973	18.0286	0.830561		N15	2083.93	390.322	18.7301	1001.64	48.065	0.389683		N15	1941.9	374.259	19.2728	701.63	36.1311	0.533414
		1946.36		19.7582		27.5932	0.803085			2204.33		16.2079		35.5076	0.489099			2007.92		18.1899		27.7649	1.01578
	Fam134b-KO MEFs								Fam134b-KO MEFs								Fam134b-KO MEFs
	Image	Cell Area	Climp63 Area	% Climp63 Area	Rtn4 Area	% Rtn4 Area	Ratio Climp63/Rtn4		Image	Cell Area	Climp63 Area	% Climp63 Area	Rtn4 Area	% Rtn4 Area	Ratio Climp63/Rtn4		Image	Cell Area	Climp63 Area	% Climp63 Area	Rtn4 Area	% Rtn4 Area	Ratio Climp63/Rtn4
	N1	2280.99	445.302	19.5223	550.471	24.133	0.808947		N1	1666.84	348.672	20.9182	544.272	32.6529	0.640621		N1	1836.21	428.248	23.3224	517.509	28.1836	0.827518
	N2	1913.57	444.298	23.2183	541.548	28.3004	0.820422		N2	2665.41	273.095	10.2459	802.12	30.0937	0.340467		N2	2355.78	368.602	15.6467	609.084	25.8549	0.605174
	N3	1690.61	331.669	19.6183	532.368	31.4897	0.623007		N3	3026.61	393.255	12.9932	659.561	21.792	0.596237		N3	2054.72	378.226	18.4076	537.102	26.1399	0.704198
	N4	3067.67	498.701	16.2567	938.587	30.5961	0.531332		N4	1414.71	351.373	24.8371	559.661	39.5602	0.627832		N4	1861.88	312.389	16.7782	678.386	36.4356	0.460489
	N5	1705.6	316.087	18.5323	441.192	25.8673	0.716439		N5	2957.69	525.712	17.7744	453.714	15.3402	1.15869		N5	2121.94	341.702	16.1033	600.245	28.2876	0.569271
	N6	1625.37	406.364	25.0014	555.723	34.1906	0.731235		N6	2557.11	554.392	21.6804	984.238	38.4902	0.56327		N6	2151.16	491.059	22.8276	628.3	29.2075	0.781568
	N7	1970.65	428.974	21.7682	582.474	29.5575	0.736469		N7	1735.44	308.817	17.7947	613.832	35.3704	0.503097		N7	2525.31	688.48	27.2632	804.749	31.8673	0.855521
	N8	2053.06	386.451	18.8232	411.223	20.0298	0.93976		N8	2382.07	456.759	19.1749	765.866	32.1513	0.596395		N8	1643.47	472.096	28.7256	522.078	31.7669	0.904263
	N9	1117.81	340.204	30.435	241.255	21.5829	1.41014		N9	2908.53	399.077	13.7209	771.149	26.5133	0.51751		N9	1691.62	365.156	21.5862	399.493	23.616	0.914049
	N10	1322.1	349.884	26.4643	378.921	28.6606	0.923369		N10	2576.72	571.561	22.1817	817.853	31.74	0.698855		N10	1634.42	386.425	23.6429	565.034	34.5708	0.683897
	N11	1397.37	303.401	21.7124	356.122	25.4852	0.851958		N11	1434.14	282.665	19.7097	532.353	37.1199	0.530973		N11	3467.08	430.986	12.4308	886.544	25.5703	0.486142
	N12	1830.99	385.253	21.0407	549.832	30.0292	0.700674		N12	2054.03	343.681	16.7321	754.113	36.7139	0.455742		N12	2205.2	398.157	18.0553	495.439	22.4668	0.803645
	N13	1795.47	371.842	20.71	519.329	28.9244	0.716005		N13	2315.67	469.064	20.2561	483.757	20.8906	0.969627		N13	1256.5	394.3	31.3809	457.639	36.4218	0.861596
	N14	2053.81	305.427	14.8712	471.604	22.9624	0.647634		N14	2915.75	585.825	20.0917	774.287	26.5553	0.756599		N14	2784.69	668.099	23.9919	614.166	22.0551	1.08782
	N15	1833.75	421.575	22.9898	507.222	27.6604	0.831145		N15	2054.59	393.047	19.1301	322.576	15.7002	1.21846		N15	2083.37	569.486	27.3348	672.07	32.2587	0.847361
		1843.92		21.3976		27.298	0.799236			2311.02		18.4827		29.3789	0.678292			2111.56		21.8332		28.9802	0.7595

## Sheet: Add. Data 10 - B
2020.08.30
EXPT. C033 - HUBNER
Average number of emerging vesicular/tubular profils per µm of ER membrane
Intersection Method:	Quantitative Aspects of Immunogold Labeling in Embedded and Nonembedded Sections
	Catherine Rabouille, Electron Microscopy Methods and Protocols, Volume 117, Pages 125-144
	https://link.springer.com/book/10.1385/1592592015
Per condition: 55 ER-areas randomlyimaged over 4 grids (~5 sections per grid)
WT													AM (homozygous patient)												FM (heterozygous father)
			"13,4" is the correcting factor for original image to the Tiff image saved at the TEM
	Grid	Magnification (k*1000)	Corrected magnification (Mag*1000*13,4)	Grid size (cm)	"d" Grid size (µm ) (K*10000)	COEF "d / corrected Mag"	L,intersections (number of points)	Length: L X COEF (µm)	Number of emerging vesicles/tubules	Number of emerging ves-tub per ER length (µm)				Grid	Magnification (k*1000)	Corrected magnification (Mag*1000*13,4)	Grid size (cm)	"d" Grid size (µm ) (K*10000)	COEF "d / corrected Mag"	L,intersections (number of points)	Length: L X COEF (µm)	Number of emerging vesicles/tubules	Number of emerging ves-tub per ER length (µm)				Grid	Magnification (k*1000)	Corrected magnification (Mag*1000*13,4)	Grid size (cm)	"d" Grid size (mm ) (K*10000)	COEF "d / corrected Mag"	L,intersections (number of points)	Length: L X COEF (µm)	Number of emerging vesicles/tubules	Number of emerging ves-tub per ER length (µm)
1	38H4_03	13500	180900	2	20000	0.110558	36	3.9801	2	0.5025			1	38J2_10	13500	180900	3	30000	0.165837	12	1.99005	8	4.02			1	38L4_05	17500	234500	3	30000	0.127932	88	11.258	31	2.7536
2		13500	180900	2	20000	0.110558	17	1.87949	1	0.532059			2		13500	180900	3	30000	0.165837	17	2.81924	9	3.19235			2		17500	234500	3	30000	0.127932	23	2.94243	8	2.71884
3		13500	180900	2	20000	0.110558	23	2.54284	8	3.14609			3		13500	180900	3	30000	0.165837	16	2.6534	7	2.63813			3		17500	234500	3	30000	0.127932	49	6.26866	29	4.62619
4		13500	180900	2	20000	0.110558	31	3.42731	7	2.04242			4		13500	180900	3	30000	0.165837	12	1.99005	5	2.5125			4		17500	234500	3	30000	0.127932	20	2.55864	5	1.95417
5		13500	180900	2	20000	0.110558	53	5.85959	9	1.53594			5		13500	180900	3	30000	0.165837	9	1.49254	5	3.35			5		17500	234500	3	30000	0.127932	47	6.01279	17	2.8273
6		13500	180900	2	20000	0.110558	54	5.97015	5	0.8375			6		13500	180900	3	30000	0.165837	16	2.6534	4	1.5075			6		17500	234500	3	30000	0.127932	13	1.66311	2	1.20256
7		13500	180900	2	20000	0.110558	16	1.76893	1	0.565312			7		13500	180900	3	30000	0.165837	11	1.82421	5	2.74091			7		17500	234500	3	30000	0.127932	37	4.73348	9	1.90135
8		13500	180900	2	20000	0.110558	11	1.21614	0	0			8		13500	180900	3	30000	0.165837	20	3.31675	6	1.809			8		17500	234500	3	30000	0.127932	20	2.55864	8	3.12667
9		13500	180900	2	20000	0.110558	24	2.6534	2	0.75375			9		13500	180900	3	30000	0.165837	6	0.995025	3	3.015			9		17500	234500	3	30000	0.127932	90	11.5139	34	2.95296
10		13500	180900	2	20000	0.110558	20	2.21117	1	0.45225			10		13500	180900	3	30000	0.165837	32	5.3068	13	2.44969			10		17500	234500	3	30000	0.127932	72	9.21109	21	2.27986
11		13500	180900	2	20000	0.110558	13	1.43726	0	0			11		13500	180900	3	30000	0.165837	16	2.6534	5	1.88438	2.64722		11		17500	234500	3	30000	0.127932	62	7.93177	12	1.5129	2.5324
12		13500	180900	2	20000	0.110558	35	3.86954	7	1.809			12	38J1_05	13500	180900	3	30000	0.165837	35	5.80431	28	4.824			12	38L4_01	24500	328300	3	30000	0.0913798	31	2.83277	4	1.41204
13		13500	180900	2	20000	0.110558	21	2.32172	5	2.15357			13		13500	180900	3	30000	0.165837	25	4.14594	16	3.8592			13		24500	328300	3	30000	0.0913798	14	1.27932	1	0.781667
14		13500	180900	2	20000	0.110558	22	2.43228	2	0.822273			14		13500	180900	3	30000	0.165837	8	1.3267	3	2.26125			14		24500	328300	3	30000	0.0913798	11	1.00518	2	1.9897
15		13500	180900	2	20000	0.110558	10	1.10558	1	0.9045	1.07048		15		13500	180900	3	30000	0.165837	28	4.64345	9	1.93821			15		24500	328300	3	30000	0.0913798	18	1.64484	0	0
16	38H2_34	13500	180900	3	30000	0.165837	35	5.80431	8	1.37829			16		13500	180900	3	30000	0.165837	56	9.2869	37	3.98411			16		24500	328300	3	30000	0.0913798	24	2.19312	2	0.911944
17		13500	180900	3	30000	0.165837	60	9.95025	17	1.7085			17		13500	180900	3	30000	0.165837	29	4.80929	14	2.91103			17		24500	328300	3	30000	0.0913798	9	0.822419	1	1.21593
18		13500	180900	3	30000	0.165837	4	0.66335	0	0			18		13500	180900	3	30000	0.165837	79	13.1012	45	3.43481			18		24500	328300	3	30000	0.0913798	28	2.55864	7	2.73583
19		13500	180900	3	30000	0.165837	4	0.66335	0	0			19		13500	180900	3	30000	0.165837	42	6.96517	25	3.58929			19		24500	328300	3	30000	0.0913798	35	3.19829	5	1.56333
20		13500	180900	3	30000	0.165837	14	2.32172	3	1.29214			20		13500	180900	3	30000	0.165837	66	10.9453	30	2.74091			20		24500	328300	3	30000	0.0913798	23	2.10174	2	0.951594
21		13500	180900	3	30000	0.165837	11	1.82421	2	1.09636			21		13500	180900	3	30000	0.165837	25	4.14594	7	1.6884			21		24500	328300	3	30000	0.0913798	16	1.46208	3	2.05187
22		13500	180900	3	30000	0.165837	91	15.0912	13	0.861429			22		13500	180900	3	30000	0.165837	20	3.31675	15	4.5225			22		24500	328300	3	30000	0.0913798	75	6.85349	12	1.75093
23		13500	180900	3	30000	0.165837	7	1.16086	1	0.861429			23		13500	180900	3	30000	0.165837	42	6.96517	26	3.73286	3.29055		23		24500	328300	3	30000	0.0913798	48	4.38623	9	2.05188
24		13500	180900	3	30000	0.165837	10	1.65837	4	2.412			24	38J1_03	17500	234500	4	40000	0.170576	25	4.26439	2	0.469			24		24500	328300	3	30000	0.0913798	6	0.548279	1	1.82389
25		13500	180900	3	30000	0.165837	32	5.3068	6	1.13062			25		17500	234500	4	40000	0.170576	29	4.9467	8	1.61724			25		24500	328300	3	30000	0.0913798	29	2.65002	7	2.64149
26		13500	180900	3	30000	0.165837	16	2.6534	2	0.75375			26		17500	234500	4	40000	0.170576	83	14.1578	35	2.47214			26		24500	328300	3	30000	0.0913798	11	1.00518	2	1.9897	1.59145
27		13500	180900	3	30000	0.165837	36	5.97015	13	2.1775			27		17500	234500	4	40000	0.170576	38	6.48188	28	4.31974			27	38L2_19	24500	328300	3	30000	0.0913798	13	1.18794	2	1.68359
28		13500	180900	3	30000	0.165837	9	1.49254	0	0			28		17500	234500	4	40000	0.170576	18	3.07036	6	1.95417			28		24500	328300	3	30000	0.0913798	11	1.00518	2	1.9897
29		13500	180900	3	30000	0.165837	8	1.3267	0	0			29		17500	234500	4	40000	0.170576	18	3.07036	10	3.25694			29		24500	328300	3	30000	0.0913798	13	1.18794	1	0.841795
30		13500	180900	3	30000	0.165837	30	4.97512	6	1.206			30		17500	234500	4	40000	0.170576	19	3.24094	7	2.15987			30		24500	328300	3	30000	0.0913798	34	3.10691	4	1.28745
31		13500	180900	3	30000	0.165837	35	5.80431	7	1.206	1.00525		31		17500	234500	4	40000	0.170576	36	6.14072	10	1.62847			31		24500	328300	3	30000	0.0913798	27	2.46726	4	1.62123
32	38H2_33	13500	180900	3	30000	0.165837	15	2.48756	0	0			32		17500	234500	4	40000	0.170576	28	4.77612	11	2.30313			32		24500	328300	3	30000	0.0913798	8	0.731039	1	1.36792
33		13500	180900	3	30000	0.165837	10	1.65837	0	0			33		17500	234500	4	40000	0.170576	15	2.55864	6	2.345			33		24500	328300	3	30000	0.0913798	14	1.27932	3	2.345
34		13500	180900	3	30000	0.165837	7	1.16086	0	0			34		17500	234500	4	40000	0.170576	75	12.7932	39	3.0485	2.32493		34		24500	328300	3	30000	0.0913798	17	1.55346	2	1.28745
35		13500	180900	3	30000	0.165837	8	1.3267	0	0			35	38J21_32	13500	180900	4	40000	0.221117	18	3.9801	9	2.26125			35		24500	328300	3	30000	0.0913798	24	2.19312	4	1.82389
36		13500	180900	3	30000	0.165837	30	4.97512	7	1.407			36		13500	180900	4	40000	0.221117	9	1.99005	3	1.5075			36		24500	328300	3	30000	0.0913798	38	3.47243	4	1.15193
37		13500	180900	3	30000	0.165837	15	2.48756	2	0.804			37		13500	180900	4	40000	0.221117	25	5.52792	9	1.6281			37		24500	328300	3	30000	0.0913798	9	0.822419	1	1.21593
38		13500	180900	3	30000	0.165837	16	2.6534	0	0			38		13500	180900	4	40000	0.221117	80	17.6893	40	2.26125			38		24500	328300	3	30000	0.0913798	16	1.46208	1	0.683958
39		13500	180900	3	30000	0.165837	6	0.995025	0	0			39		13500	180900	4	40000	0.221117	29	6.41238	23	3.58681			39		24500	328300	3	30000	0.0913798	30	2.7414	3	1.09433
40		13500	180900	3	30000	0.165837	46	7.62852	8	1.0487			40		13500	180900	4	40000	0.221117	34	7.51797	12	1.59618			40		24500	328300	3	30000	0.0913798	16	1.46208	2	1.36792
41		13500	180900	3	30000	0.165837	11	1.82421	1	0.548182			41		13500	180900	4	40000	0.221117	13	2.87452	8	2.78308			41		24500	328300	3	30000	0.0913798	17	1.55346	2	1.28745
42		13500	180900	3	30000	0.165837	29	4.80929	5	1.03966			42		13500	180900	4	40000	0.221117	4	0.884467	0	0			42		24500	328300	3	30000	0.0913798	17	1.55346	4	2.5749
43		13500	180900	3	30000	0.165837	28	4.64345	4	0.861429			43		13500	180900	4	40000	0.221117	58	12.8248	23	1.79341			43		24500	328300	3	30000	0.0913798	5	0.456899	0	0
44		13500	180900	3	30000	0.165837	9	1.49254	1	0.67			44		13500	180900	4	40000	0.221117	29	6.41238	24	3.74276			44		24500	328300	3	30000	0.0913798	9	0.822419	1	1.21593
45		13500	180900	3	30000	0.165837	22	3.64842	6	1.64455			45		13500	180900	4	40000	0.221117	28	6.19127	23	3.71491			45		24500	328300	3	30000	0.0913798	19	1.73622	1	0.575965
46		13500	180900	3	30000	0.165837	53	8.78939	14	1.59283			46		13500	180900	4	40000	0.221117	29	6.41238	12	1.87138			46		24500	328300	3	30000	0.0913798	26	2.37588	2	0.841795
47		13500	180900	3	30000	0.165837	28	4.64345	6	1.29214			47		13500	180900	4	40000	0.221117	38	8.40243	15	1.7852			47		24500	328300	3	30000	0.0913798	14	1.27932	3	2.345
48		13500	180900	3	30000	0.165837	11	1.82421	8	4.38545			48		13500	180900	4	40000	0.221117	65	14.3726	37	2.57435			48		24500	328300	3	30000	0.0913798	16	1.46208	2	1.36792	1.36232
49		13500	180900	3	30000	0.165837	46	7.62852	6	0.786522			49		13500	180900	4	40000	0.221117	23	5.08568	18	3.53935			49	38L2_02	17500	234500	3	30000	0.127932	60	7.67591	10	1.30278
50		13500	180900	3	30000	0.165837	24	3.9801	6	1.5075	0.925682		50		13500	180900	4	40000	0.221117	19	4.20122	8	1.90421	2.28436		50		17500	234500	3	30000	0.127932	19	2.4307	6	2.46842
51	38H2_30	13500	180900	3	30000	0.165837	66	10.9453	20	1.82727			51	38J2_02	13500	180900	3	30000	0.165837	25	4.14594	19	4.5828			51		17500	234500	3	30000	0.127932	24	3.07036	5	1.62847
52		13500	180900	3	30000	0.165837	50	8.29187	18	2.1708			52		13500	180900	3	30000	0.165837	18	2.98507	9	3.015			52		17500	234500	3	30000	0.127932	12	1.53518	5	3.25694
53		13500	180900	3	30000	0.165837	12	1.99005	2	1.005			53		13500	180900	3	30000	0.165837	10	1.65837	4	2.412			53		17500	234500	3	30000	0.127932	22	2.8145	8	2.84242
54		13500	180900	3	30000	0.165837	24	3.9801	8	2.01			54		13500	180900	3	30000	0.165837	68	11.2769	26	2.30559			54		17500	234500	3	30000	0.127932	31	3.96588	7	1.76505
55		13500	180900	3	30000	0.165837	38	6.30182	6	0.952105	1.59304		55		13500	180900	3	30000	0.165837	36	5.97015	15	2.5125	2.96558		55		17500	234500	3	30000	0.127932	22	2.8145	4	1.42121	2.0979
WT	option #1												AM	option #1												FM	option #1
average	1.04899												average	2.64651												average	1.75245
STDEV	0.87635												STDEV	0.99933												STDEV	0.846632
SQRT	7.4162												SQRT	7.4162												SQRT	7.4162
SEM	0.118167												SEM	0.13475												SEM	0.11416
SUMMARY
	Healthy (WT)	Patient (FM)	Patient (AM)
	WT	Heterozygote patient	Homozygote patient
average	1.04899	1.75245	2.64651
SEM	0.118167	0.11416	0.13475
t-Test (<0.05)	WT	Homozygote patient	Heterozygote patient
WT		1.3622e-14	4.03641e-05
Homozygote patient			1.71353e-06
Heterozygote patient

## Sheet: Add. Data 10 - C
	n1	Thapsigargin 1.5 µM			Total cells	Alive cells	% Survival rate	Mean % Survival	Mean % Death rate	% Death rate
		WT Control		0 h (basal)	4690000	4680000	99.7868	99.5828	0.417169	0.21322
					3220000	3200000	99.3789			0.621118
				48h	2430000	2430000	100	99.8039	0.196078	0
					2550000	2540000	99.6078			0.392157
				48h (+MG132)	2980000	2580000	86.5772	86.6318	13.3682	13.4228
					3380000	2930000	86.6864			13.3136
		K193F*fs Heterocygous father		0 h (basal)	3240000	3220000	99.3827	99.412	0.587972	0.617284
					1790000	1780000	99.4413			0.558659
				48h	611000	605000	99.018	97.9353	2.06468	0.981997
					699000	677000	96.8526			3.14735
				48h (+MG132)	2240000	1600000	71.4286	72.5995	27.4005	28.5714
					1830000	1350000	73.7705			26.2295
		K193F*fs Homocygous patient		0 h (basal)	3010000	2910000	96.6777	93.4166	6.58341	3.32226
					1930000	1740000	90.1554			9.84456
				48h	3570000	2700000	75.6303	72.548	27.452	24.3697
					2620000	1820000	69.4656			30.5344
				48h (+MG132)	1560000	1020000	65.3846	60.0163	39.9837	34.6154
					1420000	776000	54.6479			45.3521
		Tunicamycin 5 µg / mL			Total cells	Alive cells	% Survival rate	Mean & Survival	Mean % Death rate	% Death rate
		WT Control		0 h (basal)	4690000	4680000	99.7868	99.5828	0.417169	0.21322
					3220000	3200000	99.3789			0.621118
				48h	721000	721000	100	97.6415	2.35849	0
					1060000	1010000	95.283			4.71698
				48h (+MG132)	2020000	1420000	70.297	72.5272	27.4728	29.703
					2060000	1540000	74.7573			25.2427
		K193F*fs Heterocygous father		0 h (basal)	3240000	3220000	99.3827	99.412	0.587972	0.617284
					1790000	1780000	99.4413			0.558659
				48h	2460000	2400000	97.561	94.235	5.76497	2.43902
					660000	600000	90.9091			9.09091
				48h (+MG132)	1690000	1110000	65.6805	64.497	35.503	34.3195
					1690000	1070000	63.3136			36.6864
		K193F*fs Homocygous patient		0 h (basal)	3010000	2910000	96.6777	93.4166	6.58341	3.32226
					1930000	1740000	90.1554			9.84456
				48h	2350000	1830000	77.8723	78.5362	21.4638	22.1277
					2500000	1980000	79.2			20.8
				48h (+MG132)	1430000	864000	60.4196	59.5431	40.4569	39.5804
					1650000	968000	58.6667			41.3333
	n2	Thapsigargin 1.5 µM			Total cells	Alive cells	% Survival rate	Mean % Survival	Mean % Death rate	% Death rate
		WT Control		0 h (basal)	528000	528000	100	100	0	0
					853000	853000	100			0
				48h	572000	567000	99.1259	97.7884	2.21159	0.874126
					479000	462000	96.4509			3.54906
				48h (+MG132)	440000	385000	87.5	89.2785	10.7215	12.5
					369000	336000	91.0569			8.94309
		K193F*fs Heterocygous father		0 h (basal)	1020000	1010000	99.0196	99.0381	0.961894	0.980392
					1060000	1050000	99.0566			0.943396
				48h	990000	957000	96.6667	95.5379	4.46209	3.33333
					787000	743000	94.4091			5.59085
				48h (+MG132)	391000	341000	87.2123	86.6617	13.3383	12.7877
					396000	341000	86.1111			13.8889
		K193F*fs Homocygous patient		0 h (basal)	721000	721000	100	99.481	0.519031	0
					578000	572000	98.9619			1.03806
				48h	589000	506000	85.9083	85.0192	14.9808	14.0917
					523000	440000	84.13			15.87
				48h (+MG132)	171000	132000	77.193	75.731	24.269	22.807
					171000	127000	74.269			25.731
		Tunicamycin 5 µg / mL			Total cells	Alive cells	% Survival rate	Mean & Survival	Mean % Death rate	% Death rate
		WT Control		0 h (basal)	528000	528000	100	100	0	0
					853000	853000	100			0
				48h	748000	748000	100	100	0	0
					341000	341000	100			0
				48h (+MG132)	600000	495000	82.5	80.7849	19.2151	17.5
					473000	374000	79.0698			20.9302
		K193F*fs Heterocygous father		0 h (basal)	1020000	1010000	99.0196	99.0381	0.961894	0.980392
					1060000	1050000	99.0566			0.943396
				48h	550000	512000	93.0909	95.7879	4.21212	6.90909
					330000	325000	98.4848			1.51515
				48h (+MG132)	176000	121000	68.75	64.678	35.322	31.25
					165000	100000	60.6061			39.3939
		K193F*fs Homocygous patient		0 h (basal)	721000	721000	100	99.481	0.519031	0
					578000	572000	98.9619			1.03806
				48h	748000	358000	47.861	40.5635	59.4365	52.139
					248000	82500	33.2661			66.7339
				48h (+MG132)	1470000	462000	31.4286	31.4286	68.5714	68.5714
					1820000	572000	31.4286			68.5714
	n3	Thapsigargin 1.5 µM			Total cells	Alive cells	% Survival rate	Mean % Survival	Mean % Death rate	% Death rate
		WT Control		0 h (basal)	2480000	2480000	100	99.5402	0.45977	0
					4350000	4310000	99.0805			0.91954
				48h	2110000	2.09e+06	99.0521	99.0499	0.950124	0.947867
					1050000	1040000	99.0476			0.952381
				48h (+MG132)	880000	820000	93.1818	92.7934	7.20656	6.81818
					1580000	1460000	92.4051			7.59494
		K193F*fs Heterocygous father		0 h (basal)	2920000	2890000	98.9726	98.6639	1.33607	1.0274
					3040000	2990000	98.3553			1.64474
				48h	1940000	1930000	99.4845	99.2187	0.781292	0.515464
					1910000	1890000	98.9529			1.04712
				48h (+MG132)	770000	693000	90	89.8448	10.1552	10
					902000	809000	89.6896			10.3104
		K193F*fs Homocygous patient		0 h (basal)	2150000	2150000	100	99.4565	0.543478	0
					1840000	1820000	98.913			1.08696
				48h	1360000	1210000	88.9706	89.0771	10.9229	11.0294
					4900000	4370000	89.1837			10.8163
				48h (+MG132)	517000	451000	87.234	86.3599	13.6401	12.766
					875000	748000	85.4857			14.5143
		Tunicamycin 5 µg / mL			Total cells	Alive cells	% Survival rate	Mean & Survival	Mean % Death rate	% Death rate
		WT Control		0 h (basal)	2480000	2480000	100	99.5402	0.45977	0
					4350000	4310000	99.0805			0.91954
				48h	1650000	1620000	98.1818	98.2845	1.71554	1.81818
					1240000	1220000	98.3871			1.6129
				48h (+MG132)	1670000	1510000	90.4192	90.3903	9.6097	9.58084
					1660000	1500000	90.3614			9.63855
		K193F*fs Heterocygous father		0 h (basal)	2920000	2890000	98.9726	98.6639	1.33607	1.0274
					3040000	2990000	98.3553			1.64474
				48h	1250000	1190000	95.2	95.3099	4.69008	4.8
					1310000	1250000	95.4198			4.58015
				48h (+MG132)	600000	534000	89	88.5299	11.4701	11
					737000	649000	88.0597			11.9403
		K193F*fs Homocygous patient		0 h (basal)	2150000	2150000	100	99.4565	0.543478	0
					1840000	1820000	98.913			1.08696
				48h	2060000	1750000	84.9515	84.2007	15.7993	15.0485
					429000	358000	83.4499			16.5501
				48h (+MG132)	1960000	1520000	77.551	76.5441	23.4559	22.449
					605000	457000	75.5372			24.4628
